# Supplementary material for: γδ T cell receptor recognition of CD1d in a lipid-independent manner
Source: Nat Commun. 2025 Dec 29;17:926. doi: 10.1038/s41467-025-67653-0 (PMC12830645; doi:10.1038/s41467-025-67653-0)
Supplement: Supplementary file 4 — Source data [file 41467_2025_67653_MOESM4_ESM.xlsx]

## Sheet: Fig1A-gdTCR2CD1d-endo-sensogram
gd TCR 2-CD1d-endo
8.5	7.52759		5.43237		3.29395		2.93237		2.29785		4.41357		1.62402		0.891113		-2.14966		1.93262		-4.85059		-2.17236		-1.05273		-1.02124		-1.83765		0
9.5	-2.04614		-1.33179		-1.82544		-1.87256		-3.19995		-1.18164		-1.28833		-2.46387		-5.51709		-2.65063		-3.12476		-3.88672		-4.39038		-0.216797		-0.129639		0
10.5	-1.19189		-0.081543		0.402832		-1.22021		-2.26465		-0.788818		-0.87085		-1.57983		-4.00342		-1.23096		-3.65967		-2.18677		-4.96436		-0.795898		-0.489014		0
11.5	-0.517334		0.952393		1.03882		0.265625		-1.16895		0.284668		-0.998047		-0.629639		-2.97192		-1.14624		-2.03931		-2.47827		-5.35156		-0.512939		-0.141846		0
12.5	-3.29761		-0.759277		-0.0766602		-0.567139		-0.672852		0.528076		-0.0830078		-0.43457		-2.86206		0.737549		-2.16187		-1.14966		-2.51465		-1.0166		-0.428467		0
13.5	-6.62305		-4.50049		-3.48242		-2.81445		-2.87549		-1.68848		-1.91357		-1.91382		-3.45996		-0.706055		-0.918213		-2.42188		1.73877		9.15894		1.65503		0
14.5	-3.93481		-4.21753		-1.88452		-1.45264		-2.68701		-2.44897		-2.33179		-2.01831		-3.70972		-1.45923		-3.01196		-4.78296		-4.73511		1.81665		-0.79541		0
15.5	-0.925293		-0.750488		-0.453125		-0.644043		0.361328		0.240234		-2.35742		0.287598		-1.10645		-0.0524902		-3.74219		-4.5354		-5.56616		0.630371		-1.77808		0
16.5	1.20483		0.870361		0.818604		0.322266		0.81543		1.34814		-1.35767		0.604736		-1.08154		0.344727		-3.41089		-4.13086		-6.80322		-1.55688		-1.84888		0
17.5	-0.46167		0.296387		-0.940674		-0.727295		-0.720703		-0.138672		-1.44141		-0.848145		-0.900635		-0.625244		-2.88892		-3.0874		-3.15063		-1.20703		-1.36646		0
18.5	-1.34326		-0.036377		-1.37769		-1.10693		-0.813232		-0.636719		-1.29639		-1.30835		-0.880371		-0.336426		-0.813477		-2.19604		-0.689209		0.159424		-0.608154		0
19.5	-1.43823		-0.176514		-1.16528		-1.0498		-0.753906		-0.413574		-1.29443		-0.952637		-1.00317		-0.416016		-0.856201		-1.71948		-0.578125		-0.303955		-0.545898		0
20.5	-1.60596		-0.950195		-1.41455		-1.323		-1.06689		-0.581787		-1.42969		-1.29077		-1.22632		-0.667236		-0.781738		-1.84717		-0.760498		-1.39331		-0.719238		0
21.5	-1.38574		-0.772217		-1.32544		-1.18457		-1.32495		-1.07007		-0.9375		-1.271		-1.08398		-0.694336		-0.416992		-1.97559		-1.19849		-1.18579		-0.69458		0
22.5	-1.15552		-0.954834		-0.996338		-0.756104		-1.04419		-1.32373		-0.898926		-1.21582		-0.998535		-0.680664		-0.357666		-1.98291		-0.98999		-0.914063		-0.565918		0
23.5	-1.01318		-0.59375		-0.890625		-0.596924		-0.727051		-0.793701		-1.2417		-0.755615		-0.842773		-0.689209		-0.638428		-2.20703		-1.06616		-1.29956		-0.702881		0
24.5	-0.889648		-0.550537		-0.954834		-0.437744		-0.547363		-0.635986		-1.01294		-0.575195		-0.82959		-0.484619		-0.472412		-2.01807		-0.756836		-1.06372		-0.658936		0
25.5	-0.760742		-0.549072		-0.718506		-0.220215		-0.449463		-0.591797		-0.57251		-1.18188		-0.774414		-0.854248		-0.569824		-1.10205		-0.872803		-0.85376		-0.356689		0
26.5	-0.0800781		0.045166		-0.309082		0.206055		0.0283203		-0.288818		-0.162109		-0.141113		-0.36084		-0.457764		-0.143311		-0.671875		-0.293701		-0.267578		0.192871		0
27.5	-0.495117		-0.769531		-0.425293		0.0620117		-0.27417		-0.84375		-0.47168		-0.382568		-0.437744		-0.665771		-0.422852		-1.36743		-0.403564		-0.703857		-0.218994		0
28.5	-0.39502		-0.803711		-0.445313		-0.0012207		-0.261719		-0.720703		-0.512451		-0.648926		-0.347412		-0.186768		-0.383057		-1.43311		-0.407227		-0.418701		-0.287842		0
29.5	0.0541992		0.0231934		0.185303		0.328369		0.144287		-0.236816		0.092041		-0.275635		0.106201		-0.0686035		0.375		-0.55249		-0.307129		-0.344482		0.168701		0
30.5	-0.238281		-0.362061		0.00952148		-0.0900879		-0.134521		-0.481689		-0.206055		-0.274414		-0.42334		-0.511475		0.116943		-0.871582		-0.611572		-0.127441		-0.239746		0
31.5	-0.14502		-0.301025		-0.207275		-0.127197		-0.321289		-0.338867		-0.129883		0.137207		-0.612793		-0.359619		0.0258789		-0.77124		-0.234619		-0.299316		-0.421631		0
32.5	0.274902		0.0458984		0.189209		-0.0170898		0.0795898		-0.241455		-0.0559082		0.307861		-0.265625		-0.140381		0.265137		-0.473389		0.0786133		-0.265869		-0.219971		0
33.5	-0.209717		-0.190918		-0.0810547		0.0656738		-0.289307		-0.316895		-0.454834		-0.122803		-0.482422		-0.418213		0.00805664		-0.66748		-0.0983887		-0.363281		-0.32959		0
34.5	-0.351074		-0.276367		-0.18335		-0.272949		-0.511963		-0.373535		-0.494385		-0.304932		-0.459229		-0.194336		-0.215088		-0.760986		-0.0939941		-0.401367		-0.0627441		0
35.5	0.0410156		-0.00927734		0.0358887		-0.0334473		-0.0310059		0.00317383		-0.131348		-0.179443		-0.0925293		0.188965		-0.448242		-0.591553		-0.199463		-0.349365		-0.0297852		0
36.5	0.14502		0.14502		0.0603027		0.0185547		0.209717		0.0852051		0.0249023		-0.240479		0.325195		0.266602		-0.0861816		0.0805664		0.252441		-0.0820313		0.0317383		0
37.5	-0.151123		0.0927734		-0.0617676		-0.140137		0.00146484		0.0124512		-0.0556641		-0.060791		0.0285645		0.0356445		-0.202637		0.220947		0.0322266		-0.476318		-0.0871582		0
38.5	-0.265137		-0.200195		-0.157959		-0.169678		-0.064209		0.0268555		-0.294678		-0.0205078		0.012207		0.190186		-0.159668		0.232422		-0.252197		-0.78125		-0.174316		0
39.5	0.42334		0.37915		0.275635		0.26416		0.530029		0.31665		0.269531		0.301758		0.542725		0.784912		0.00219727		0.429688		0.138916		0.453857		0.353516		0
40.5	0.209229		0.37915		0.179932		0.344238		0.623291		0.444336		0.738281		0.0244141		0.591064		0.545166		0.284424		1.24805		0.286133		1.47534		0.378906		0
41.5	0.0292969		-0.0656738		-0.0500488		0.0664063		-0.22583		0.381592		0.582764		0.158447		0.413818		-0.897949		0.524902		1.05322		0.0913086		1.08862		0.55957		0
42.5	-0.389404		-0.434082		-0.479004		-0.286621		-0.614502		-0.0153809		0.270752		0.0668945		-0.181885		-2.48218		0.358887		1.24365		0.157715		0.55542		0.267334		0
43.5	0.0119629		-0.0649414		-0.276367		0.0378418		-0.187744		0.4729		0.390625		0.335205		0.408691		-2.40723		0.17749		0.983154		0.0239258		0.8396		0.255127		0
44.5	0.965332		0.674316		-0.18335		1.00513		0.844727		1.40039		0.615723		1.14893		1.23633		-1.53027		0.0307617		0.779785		-0.105225		0.87915		0.308594		0
45.5	-0.279297		-0.537598		0.029541		-0.31543		-0.156006		0.203857		0.171143		0.465576		-0.10791		-2.81445		-0.812988		0.689453		-0.344727		0.626953		0.285645		0
46.5	-0.740479		-0.357422		-0.330078		-0.2229		-0.123535		-0.00341797		-0.263916		0.240479		-0.382324		-2.80444		-0.401611		0.973877		-0.666992		0.433594		-0.0666504		0
47.5	-1.11597		-0.22998		-0.467773		-0.15918		0.202881		0.116943		-0.265381		0.363037		-0.140137		-2.79565		-0.481201		0.793945		-0.706787		0.430664		-0.0595703		0
48.5	-1.54565		-0.203369		-0.832031		-0.468262		-0.00317383		-0.0754395		-0.371826		0.0239258		-0.121094		-2.88843		-0.596191		0.188232		-1.2146		0.261475		-0.260986		0
49.5	20.1233		2.16699		24.5935		0.675537		1.08301		2.5061		-0.744629		0.029541		-0.272217		0.113037		-0.567871		0.346924		-1.1311		0.291504		-0.484863		0
50.5	867.813		477.05		501.716		139.714		90.0906		57.1199		4.82471		2.22461		2.66968		5.41016		-0.186768		1.94702		-1.18018		-0.160889		-0.71167		0
51.5	1404.98		1072.87		896.194		486.431		306.746		167.833		40.4282		18.0769		10.7537		11.1252		1.35889		4.90186		-0.901855		0.457275		-0.0756836		0
52.5	1541.88		1235.84		1018.26		692.213		470.669		267.598		91.9402		42.4375		21.969		17.5039		3.44458		8.32495		-2.98657		-0.733887		-0.487305		0
53.5	1514.65		1254.08		1053.31		771.208		550.833		331.215		138.454		64.0906		29.9714		15.425		5.90723		10.9094		-2.55591		0.391602		0.450928		0
54.5	1365.12		1190.8		1026.95		788.5		580.634		364.134		168.535		77.6084		31.9053		10.9224		7.09155		6.40308		-1.79443		0.905029		0.264893		0
55.5	1325.92		1178.65		1019.06		804.58		603.115		389.665		193.807		91.6758		37.3193		12.9192		6.68506		3.82715		-1.80566		-0.00854492		-0.630371		0
56.5	1330.43		1186.94		1024.58		819.548		620.487		409.048		214.645		104.567		43.6895		16.1213		7.34204		4.0188		-1.88867		-0.201172		-0.644043		0
57.5	1336.72		1193.95		1030.16		829.515		631.263		421.241		228.77		113.31		47.7605		17.167		7.58911		4.10767		-1.75464		-0.624756		-0.722412		0
58.5	1341.67		1198.51		1034.32		836.427		638.439		429.414		238.878		119.416		50.1431		17.5835		7.92212		3.77686		-1.80591		-0.714111		-0.739502		0
59.5	1345.67		1202.16		1037.54		842.057		643.992		435.69		246.249		124.147		52.1958		17.999		8.17554		3.91772		-1.42383		-0.672852		-0.822998		0
60.5	1348.61		1205.19		1040.47		846.326		648.496		440.407		251.843		127.808		53.9236		18.2659		8.55298		3.66553		-0.805176		-0.471924		-0.751953		0
61.5	1351.08		1207.67		1042.32		849.639		651.815		444.156		256.001		130.699		55.1343		18.5425		8.63647		3.54736		-0.775391		-0.629395		-0.782715		0
62.5	1353.11		1209.81		1044.2		852.292		654.619		447.41		259.466		132.787		56.2979		18.9036		8.80029		3.61499		-0.310547		-0.766357		-0.824707		0
63.5	1354.94		1211.33		1045.59		854.674		656.697		449.591		261.891		134.153		57.1931		18.8174		8.71582		3.50269		-0.413818		-0.651611		-0.890869		0
64.5	1356.51		1212.49		1046.87		856.335		658.397		451.359		263.814		135.3		57.6018		18.9221		9.03271		3.57935		-0.214111		-0.71167		-0.989746		0
65.5	1357.98		1213.93		1048.24		858.191		660.2		452.728		265.705		136.735		58.6528		19.2649		9.22705		3.71118		-0.046875		-0.558105		-0.896484		0
66.5	1359.47		1215.43		1048.78		859.387		661.513		454.05		267.053		137.898		58.9355		19.3428		9.37354		3.58618		0.185547		-0.437988		-0.750488		0
67.5	1360.62		1217.12		1049.88		860.916		662.172		454.988		268.099		138.372		59.3076		19.5371		9.51831		4.1499		0.255127		-0.324219		-0.533936		0
68.5	1361.47		1218.03		1050.74		861.825		663.043		455.765		269.081		139.083		59.4216		19.2085		9.69629		4.17505		-0.0825195		-0.497314		-0.862061		0
69.5	1361.97		1218.71		1050.98		862.465		663.745		456.181		269.723		139.324		59.7612		19.3369		9.61133		4.31494		-0.170898		-0.432861		-0.818359		0
70.5	1362.89		1219.53		1051.64		863.359		664.317		456.974		270.597		139.607		59.9856		19.5122		9.77515		4.27417		0.331055		-0.155029		-0.798096		0
71.5	1363.3		1219.83		1051.7		863.745		664.838		457.418		270.934		139.865		60.209		19.3149		9.94775		3.97876		0.123047		-0.103271		-0.886475		0
72.5	1363.29		1219.95		1052.06		864.238		665.348		458.017		271.469		139.691		60.3435		19.3816		9.68628		3.75757		0.0490723		-0.536865		-1.08398		0
73.5	1363.52		1220.25		1052.46		864.619		665.771		458.245		271.865		139.917		60.2949		19.6033		10.0703		3.63354		0.398438		-0.299316		-0.927002		0
74.5	1363.97		1220.78		1052.78		865.097		666.128		458.82		272.265		140.35		60.7058		19.7805		9.86914		3.74463		0.477783		-0.476807		-0.440186		0
75.5	1364.67		1221.4		1053.31		865.765		666.786		459.1		272.822		140.577		60.9246		19.8518		9.92188		3.94165		0.62085		-0.613525		-0.374023		0
76.5	1365.21		1221.64		1053.62		866.187		667.01		459.295		273.141		140.755		61.075		19.7268		9.76709		3.90137		0.468994		-0.708984		-0.473633		0
77.5	1365.41		1221.87		1053.79		866.527		667.161		459.406		272.92		140.396		60.9529		19.5313		9.7168		3.94116		0.517822		-0.781494		-1.13159		0
78.5	1366.1		1222.24		1054.18		866.773		667.308		459.622		273.375		140.562		60.834		19.4946		9.60254		4.00439		0.522461		-0.598633		-0.993896		0
79.5	1366.25		1222.48		1054.54		866.869		667.751		459.63		273.5		140.826		60.8865		20.0085		9.76123		4.07886		0.234863		-1.03906		-0.971436		0
80.5	1366.93		1223.06		1054.9		867.075		668.132		459.774		273.818		140.923		61.0332		20.1599		9.63818		3.97925		0.276611		-1.01074		-0.98877		0
81.5	1367.03		1223.37		1055.38		867.176		667.988		459.746		273.931		140.759		60.9338		19.6147		9.40576		3.81177		-0.052002		-0.858154		-1.08472		0
82.5	1367.54		1223.8		1055.95		867.422		668.355		460		274.136		140.818		61.0728		19.7856		9.42725		3.80713		0.200928		-0.698975		-0.932861		0
83.5	1368.17		1224.6		1056.24		868.012		668.765		460.365		274.813		141.052		61.241		20.2798		9.81055		4.23975		0.712158		-0.518555		-0.676758		0
84.5	1368.32		1224.91		1056.38		868.066		668.959		460.337		274.63		140.938		61.1294		20.0251		9.65942		4.16089		0.299316		-0.518555		-0.918701		0
85.5	1368.71		1225.27		1056.61		868.355		669.14		460.479		275.062		141.155		61.2302		20.0654		9.65552		4.26392		0.404053		-0.535645		-1.05713		0
86.5	1369.12		1225.87		1056.97		868.588		669.483		460.828		275.289		141.17		61.158		20.2827		9.86694		4.57886		0.405273		-0.346436		-0.943848		0
87.5	1368.97		1226.42		1057.69		868.941		669.693		461.157		275.439		141.462		61.1643		20.4656		10.0688		4.53979		0.598389		-0.217529		-0.888428		0
88.5	1369.56		1227.03		1057.79		869.233		669.794		461.085		275.561		141.481		61.3547		20.3772		10.04		4.94409		0.663086		-0.29541		-0.601807		0
89.5	1369.48		1227.42		1058.09		869.669		670.142		461.275		276.146		141.841		61.7358		20.7092		10.0574		4.99609		0.896729		-0.109375		-0.619141		0
90.5	1369.88		1227.93		1058.57		869.881		670.185		461.45		276.408		142.308		61.9497		20.9116		10.2002		4.81616		0.830322		0.184082		-0.55542		0
91.5	1370.4		1228.58		1058.94		870.518		670.569		461.649		276.86		142.37		62.1948		21.1111		10.5906		5.25684		1.08789		0.339355		-0.439209		0
92.5	1370.24		1228.66		1059.31		870.423		670.459		461.552		276.69		142.127		62.0735		21.043		10.5317		5.06177		0.896484		0.209961		-0.408691		0
93.5	1370.77		1228.77		1059.71		870.573		670.721		461.986		277.04		141.996		62.0354		20.9202		10.4565		5.07471		1.02002		0.0273438		-0.589355		0
94.5	1370.71		1229.1		1059.76		870.732		670.748		462.232		277.329		142.406		62.0095		20.6873		10.4043		4.8335		1.11011		-0.0761719		-0.355957		0
95.5	1370.43		1229.3		1059.94		870.872		670.872		462.517		277.35		142.245		61.9133		20.5649		10.2183		4.53857		0.990479		-0.165283		-0.606201		0
96.5	1371.42		1229.66		1060.63		871.291		671.233		462.581		277.563		142.383		61.9094		20.897		10.0115		4.70972		0.923828		0.116211		-0.349365		0
97.5	1371.58		1229.99		1060.74		871.554		671.353		462.688		277.934		142.181		61.9338		20.7939		10.2041		4.75732		0.911621		-0.123779		-0.337402		0
98.5	1371.27		1230.33		1061.13		871.714		671.488		462.998		278.006		142.038		61.9861		21.1624		10.1643		5.19971		1.01904		0.0878906		-0.185547		0
99.5	1371.21		1230.16		1060.87		871.498		671.127		462.789		277.889		141.764		61.6233		20.8069		9.80762		4.31128		0.482178		-0.383301		-0.76416		0
100.5	1371.59		1230.47		1061.43		872.009		671.561		462.893		278.325		142.072		61.5742		20.6951		9.90186		4.53784		0.55249		-0.318115		-0.598389		0
101.5	1371.79		1230.88		1061.76		872.051		671.956		463.011		278.593		142.563		61.6931		21.0037		10.3474		4.47021		0.773193		-0.490723		-0.341064		0
102.5	1371.94		1231.07		1062.41		872.816		672.49		463.75		279.163		143.117		62.0186		21.1421		10.6182		4.60498		1.11182		-0.192627		0.227051		0
103.5	1371.9		1231.43		1062.69		872.927		672.495		463.844		279.155		142.98		62.1145		21.719		10.6724		4.78564		0.746338		-0.230957		-0.247314		0
104.5	1372.3		1231.75		1063.01		873.288		672.685		464.244		279.512		143.051		62.6033		21.5491		10.6841		4.86865		0.851318		0.0664063		0.276367		0
105.5	1372.15		1231.89		1063.31		873.533		672.834		464.562		279.522		143.251		62.8225		21.5176		10.8398		5.00952		0.919922		-0.0368652		0.124756		0
106.5	1372.6		1232.47		1064.07		873.695		673.226		464.718		279.926		143.102		62.7664		21.4658		10.8923		5.30273		1.17407		-0.0693359		0.198486		0
107.5	1372.59		1232.75		1064.44		874.082		673.835		464.999		280.146		143.418		62.7166		21.6973		10.9736		4.99658		1.01392		0.0222168		0.0610352		0
108.5	1372.65		1232.88		1064.91		874.649		674.095		465.519		280.769		143.662		62.9087		21.8538		11.0696		5.32764		1.18457		0.0649414		0.184326		0
109.5	1373.41		1233.78		1065.42		875.391		674.653		466.119		281.458		144.177		63.5603		22.4182		11.6733		5.51221		1.65796		0.339844		0.863281		0
110.5	1373.07		1233.25		1065.17		875.011		674.432		465.766		280.86		143.583		63.3677		22.0588		11.2969		5.02222		1.45874		0.0737305		0.401123		0
111.5	1373		1233.11		1064.91		875.103		674.246		465.687		280.708		143.306		63.0024		21.6909		10.9724		4.83618		0.702393		-0.249756		0.0600586		0
112.5	1373.47		1233.41		1065.38		875.283		674.966		466.262		281.144		143.515		63.3472		21.3752		11.0007		4.83105		0.717529		0.0593262		0.354004		0
113.5	1373.04		1233.64		1065.73		875.187		674.663		466.079		281.194		142.933		63.1521		21.0627		10.7859		4.80371		0.584717		-0.320313		-0.0424805		0
114.5	1373.38		1233.94		1065.95		875.552		674.963		466.316		281.431		143.138		63.3188		21.2361		10.885		4.83545		0.698242		-0.304199		-0.083252		0
115.5	1373.3		1234.44		1066.11		875.74		674.8		466.215		281.588		143.141		63.1877		21.0513		10.8293		4.58179		0.552734		-0.393555		-0.161133		0
116.5	1373.16		1234.46		1066.51		876.122		674.951		466.281		281.631		143.347		63.1995		21.1401		10.7319		4.54858		0.605713		-0.145996		-0.147461		0
117.5	1373.32		1234.57		1066.58		876.271		675.046		466.546		281.908		143.534		63.033		20.9253		10.6045		4.23364		0.57373		-0.481689		-0.200684		0
118.5	1373.86		1234.94		1067.02		876.447		675.831		467.131		282.364		143.969		63.5		21.1963		10.6643		4.44019		0.592773		-0.385986		-0.0463867		0
119.5	1373.72		1234.87		1067.09		876.519		675.934		467.089		282.357		143.958		63.2139		21.1169		10.2827		4.3125		0.19873		-0.473877		-0.396729		0
120.5	1373.41		1235.11		1067.15		876.473		675.698		466.958		282.395		143.846		63.2336		20.6799		10.217		4.08984		0.157959		-0.638428		-0.469482		0
121.5	1373.74		1235.92		1067.88		877.241		676.408		467.639		282.955		144.385		63.6479		21.0598		10.3547		4.3728		0.363281		-0.203613		-0.262695		0
122.5	1373.78		1236.2		1068.45		877.565		676.524		467.68		283.374		144.882		63.5527		21.3035		10.7595		4.13257		0.308838		-0.0222168		-0.175537		0
123.5	1373.89		1236.34		1068.51		878.096		677.036		467.835		283.528		144.862		63.3799		21.2117		10.7112		4.25439		0.736572		0.026123		-0.299561		0
124.5	1374.17		1236.26		1068.99		878.261		677.163		468.14		283.581		144.897		63.4082		21.031		10.6233		4.30371		0.833008		0.0834961		-0.294922		0
125.5	1374.34		1236.78		1069.34		878.497		677.785		468.776		284.313		145.446		63.6558		21.4351		10.6543		4.39502		0.990967		0.443604		-0.134521		0
126.5	1374.7		1236.61		1069.71		878.659		677.994		469.154		284.306		145.471		63.8206		21.4119		10.6016		4.41138		1.0022		0.356201		-0.00268555		0
127.5	1374.59		1236.68		1070.08		878.793		678.11		469.26		284.491		145.583		64.0996		21.563		10.739		4.48706		0.947754		0.350586		0.010498		0
128.5	1374.4		1236.98		1069.98		878.744		678.139		469.442		284.643		145.668		63.875		21.335		10.3518		4.17188		0.831299		-0.0219727		-0.189941		0
129.5	1374.29		1237.2		1070.25		878.998		678.448		469.439		285.026		145.989		63.7454		21.5452		10.4438		4.29443		0.422852		-0.0168457		-0.233643		0
130.5	1374.38		1237.4		1070.4		879.414		678.698		469.714		285.41		146.169		63.7913		21.4924		10.51		4.46191		0.785156		0.275391		0.168945		0
131.5	1374.86		1237.54		1070.84		879.965		679.036		470.011		285.745		146.219		64.0046		21.7102		11.0212		4.60522		1.04736		0.379395		0.293701		0
132.5	1374		1237.57		1070.88		880.221		678.957		470.092		285.578		145.923		63.9819		21.6653		10.6404		4.33569		0.663818		0.311768		0.0334473		0
133.5	1373.82		1237.52		1071.24		880.5		679.106		470.355		285.623		146		63.9641		21.6489		10.7573		4.56494		0.447998		0.320801		0.060791		0
134.5	1374.06		1237.64		1071.49		880.478		679.361		470.768		285.883		145.93		63.9585		21.5022		11.1167		4.38721		0.330811		-0.0371094		0.0322266		0
135.5	1373.96		1237.83		1071.64		880.3		679.362		470.649		286.057		145.861		64.0007		21.5659		10.7324		4.13818		0.689941		-0.184814		0.121094		0
136.5	1373.83		1237.6		1071.67		880.682		679.832		470.815		286.293		145.893		64.3071		21.5486		10.8179		3.97095		0.468018		0.108154		0.124268		0
137.5	1373.99		1237.74		1071.93		880.855		679.917		471.189		286.339		145.802		64.1313		21.7961		10.843		4.22021		0.485352		0.0673828		-0.0117188		0
138.5	1374.32		1238.19		1072.22		881.023		680.121		471.339		286.481		146.251		64.2151		21.9617		10.8877		4.60059		0.663086		-0.0852051		0.00976563		0
139.5	1373.63		1237.41		1072.06		880.692		679.867		471.167		286.167		145.981		63.9714		21.5593		10.4036		3.85522		0.0964355		-0.484131		-0.706543		0
140.5	1373.53		1237.94		1072.26		881.261		680.075		471.582		286.635		146.247		64.2314		21.1799		10.7139		4.10889		0.209229		-0.270752		-0.44873		0
141.5	1373.68		1238.23		1072.47		881.817		680.595		471.572		287.043		146.25		64.4221		21.4023		11.0042		4.30151		0.489746		0.0595703		-0.232178		0
142.5	1373.81		1238.39		1072.67		881.746		680.723		471.827		287.077		146.479		64.22		21.5376		11.1619		4.28027		0.424561		-0.349854		-0.123291		0
143.5	1373.93		1238.74		1072.94		881.793		680.784		472.239		287.289		146.597		64.3179		21.6582		11.0227		4.5603		0.32251		-0.192139		-0.173584		0
144.5	1373.55		1238.56		1072.81		882		680.887		472.187		287.082		146.47		64.3657		21.6519		10.8154		4.375		-0.103027		-0.566895		-0.387939		0
145.5	1373.57		1238.58		1073.06		882.315		681.214		472.168		287.491		146.632		64.5461		21.8542		10.8005		4.17285		-0.215576		-0.216309		-0.258301		0
146.5	1373.54		1238.76		1073.42		882.519		681.914		472.548		287.713		146.972		64.9792		22.0862		11.1147		4.64136		0.310547		0.24707		0.311279		0
147.5	1373.15		1239.04		1073.43		882.606		681.758		472.866		287.69		147.155		64.9253		21.8115		11.1367		4.24268		0.150146		-0.135254		0.043457		0
148.5	1373.31		1239.36		1073.94		882.673		681.723		473.17		288.178		147.203		64.6938		22.1704		10.7668		4.03223		-0.0158691		-0.0568848		0.0620117		0
149.5	1373.36		1239.45		1073.7		882.595		681.757		473.043		288.197		147.276		64.615		22.2712		10.731		4.16479		0.036377		-0.0390625		0.0410156		0
150.5	1373.13		1239.26		1073.71		882.67		681.992		473.063		288.385		147.31		64.5706		21.9622		10.8191		4.05273		0.0144043		-0.0358887		-0.144043		0
151.5	1373.17		1239.11		1074.1		882.645		681.951		473.243		288.418		147.359		64.6826		22.0979		11.0393		3.99341		0.168213		0.280029		-0.000732422		0
152.5	1373.1		1238.92		1074.14		882.835		682.185		473.555		288.64		147.208		64.8838		22.2932		10.937		4.35767		0.0712891		0.322266		-0.151611		0
153.5	1373.04		1239.4		1074.49		883.226		682.524		473.891		288.903		147.675		65.1399		22.73		11.2075		4.67578		0.25708		0.274902		0.11499		0
154.5	1372.96		1239.07		1074.09		883.156		682.481		473.633		288.468		147.364		64.9165		22.5713		10.7095		4.36938		-0.010498		0.0568848		-0.136475		0
155.5	1372.68		1239.07		1074.44		883.155		682.787		473.839		288.792		147.421		65.1123		22.2483		10.9177		4.48047		0.0725098		-0.139893		-0.371094		0
156.5	1373.07		1239.4		1074.72		883.466		683.192		474.376		289.132		147.787		65.4512		22.7908		11.2339		4.67456		0.166992		0.366455		-0.103516		0
157.5	1373.17		1239.52		1075.07		883.772		683.287		474.499		289.382		147.674		65.3059		22.9436		11.4475		4.69189		0.622803		0.459229		0.112061		0
158.5	1372.7		1239.36		1074.97		883.605		683.267		474.632		289.241		147.6		65.1072		22.572		10.9944		4.68115		0.29248		0.213135		-0.0878906		0
159.5	1372.54		1239.23		1074.82		883.465		682.806		474.362		289.158		147.504		65.0115		22.3848		11.1101		4.47607		-0.234619		-0.0270996		-0.513672		0
160.5	1372.7		1239.12		1074.95		884.077		683.025		474.756		289.657		147.814		65.0854		22.5154		10.8811		4.57471		-0.0817871		0.0756836		-0.418701		0
161.5	1372.49		1239.12		1075.09		883.896		683.396		474.629		289.597		148.023		65.3801		22.2493		10.5122		4.39014		-0.0854492		0.187012		-0.434814		0
162.5	1372.55		1239.38		1075.22		884.2		683.525		475.124		289.992		148.163		65.272		22.4092		10.8845		4.57861		0.472168		0.0483398		-0.485107		0
163.5	1372.3		1239.26		1075.38		884.224		683.499		475.006		289.767		147.838		65.4155		22.2859		11.0859		4.56055		0.381104		0.0195313		-0.243164		0
164.5	1371.17		1237.99		1074.7		882.538		682.376		473.429		289.351		146.798		64.0679		21.0049		10.988		4.35498		-0.00732422		-0.170166		-0.557129		0
165.5	1372.06		1239.46		1075.31		884.299		683.702		475.175		289.885		148.354		65.4414		22.3423		11.2898		4.60376		0.301514		0.0993652		-0.213379		0
166.5	1371.74		1239.6		1075.4		884.239		684.133		475.169		289.795		148.183		65.5129		22.5916		11.5005		4.38428		0.200928		0.164795		-0.414551		0
167.5	1371.68		1239.56		1075.4		884.552		684.259		475.57		290.439		148.38		65.4717		22.6082		11.4983		4.64526		0.420898		0.458984		-0.108887		0
168.5	1371.88		1239.58		1075.52		884.93		684.479		475.698		290.71		148.653		65.4944		22.8264		11.3374		4.74023		0.5354		0.349609		-0.0834961		0
169.5	1342.06		1198.15		1073.17		870.821		675.702		466.288		290.386		147.082		64.6084		22.4998		11.7051		4.81299		0.842773		0.820068		0.108154		0
170.5	1091.58		983.459		966.929		748.708		584.296		391.73		265.524		126.617		54.2249		17.6692		10.9495		4.43677		0.750244		0.509521		-0.269531		0
171.5	868.436		791.893		783.989		603.04		464.871		305.069		211.69		98.7891		42.3618		14.2385		8.4502		3.08862		0.293213		0.0131836		0.166504		0
172.5	708.478		655.251		634.737		486.44		365.208		232.586		161.204		72.1641		29.7822		7.51855		5.51929		1.31445		-1.81152		-0.780762		-0.925537		0
173.5	774.094		656.893		544		424.097		304.677		189.003		126.44		57.8291		24.9697		7.00952		3.34937		-0.317139		-2.44946		-1.40991		-0.986328		0
174.5	787.707		614.153		494.65		366.392		254.128		153.664		101.519		47.0903		21.2688		6.40405		3.59521		0.286377		-1.60889		-0.615967		-0.200684		0
175.5	728.967		545.314		435.453		310.154		209.055		123.431		80.2188		37.0281		16.1917		3.91992		3.61206		1.625		-0.535645		0.321533		-0.457031		0
176.5	661.97		481.528		376.678		262.189		171.935		99.8916		64.1333		29.408		12.6948		2.02222		3.35864		1.85181		-0.33667		0.368164		-0.902588		0
177.5	599.847		424.713		324.663		222.713		142.814		82.4312		52.5723		24.4409		10.5833		1.13892		3.09521		1.73584		-0.393066		0.371826		-0.780518		0
178.5	542.892		374.401		279.574		190.342		119.804		69.6113		43.9058		21.1443		9.59033		0.731445		2.97021		1.6145		-0.18457		0.38501		-0.566895		0
179.5	490.657		329.569		240.274		162.996		101.408		59.2866		37.155		18.1819		8.25952		0.114746		2.61035		1.52734		-0.62085		0.183838		-0.629395		0
180.5	442.237		289.417		207.059		140.578		86.6968		51.3296		32.4629		16.2344		7.47388		0.209961		2.69751		1.42139		-0.429199		0.364746		-0.496094		0
181.5	398.105		253.497		179.224		121.62		75.5137		45.2444		28.9656		14.8511		6.78418		0.174805		2.67017		1.46045		-0.202148		0.494629		-0.455811		0
182.5	357.269		221.572		155.106		105.978		65.7881		40.2651		25.8262		13.6028		6.29492		-0.304688		2.2002		1.63306		-0.161621		0.524902		-0.62085		0
183.5	319.168		194.013		134.78		92.9839		58.3503		36.377		23.2202		12.4312		5.6189		-0.431641		2.19702		1.64575		-0.271729		0.509766		-0.692139		0
184.5	284.334		169.536		117.317		82.1619		52.0601		33.3533		21.4053		11.9263		5.44067		-0.418701		1.88062		1.40332		-0.271484		0.310791		-0.948975		0
185.5	252.755		148.799		102.736		73.241		46.897		30.5894		19.585		11.2939		5.0918		-0.591797		1.88086		1.33496		-0.427002		0.422363		-0.782959		0
186.5	224.651		130.581		90.7141		65.5737		42.3655		28.0315		18.1409		10.3994		4.69653		-0.946777		1.48755		0.924072		-0.546387		0.468994		-1.08716		0
187.5	200.136		115.324		81.0896		59.1118		38.9827		26.4395		17.011		9.82715		4.80981		-1.02686		1.49146		0.841309		-0.786133		0.267334		-1.31836		0
188.5	177.456		102.482		72.3777		53.9768		36.1641		24.3618		15.8313		9.43848		4.59937		-1.18994		1.46973		0.763184		-0.530273		0.501709		-1.33691		0
189.5	156.936		91.2917		65.0806		49.5503		33.5422		22.0181		15.2634		9.08789		4.35156		-1.03857		1.39819		0.730957		-0.686279		0.460205		-1.45874		0
190.5	139.309		81.0754		58.3594		45.5286		31.0771		20.0647		14.4343		8.54077		3.90796		-1.13574		1.42358		0.67334		-0.804688		0.664795		-1.47217		0
191.5	124.132		72.374		53.5522		42.0989		29.1924		18.5972		13.5227		7.99561		3.88916		-1.37354		1.01416		0.504639		-1.04688		0.711914		-1.31519		0
192.5	111.032		65.1533		49.4023		39.3396		27.6025		17.7319		13.1296		7.78271		3.51685		-1.36353		0.838135		0.58667		-0.700195		0.434082		-1.29126		0
193.5	100.151		59.7832		45.8892		37.301		26.4895		16.9543		12.7434		7.90112		3.05273		-1.49902		1.16089		0.454102		-0.55127		0.699219		-1.26904		0
194.5	89.5479		54.5952		42.4546		35.4514		24.9556		15.947		12.4426		7.71362		2.52563		-2.07227		1.052		0.273438		-1.19116		0.73877		-1.67651		0
195.5	80.0022		50.3394		40.0386		33.5996		24.0034		15.5952		12.5063		7.74341		2.49292		-1.80835		1.57764		0.494385		-0.828857		0.958008		-1.43481		0
196.5	71.2742		46.5349		37.5508		31.9998		23.0952		15.2273		12.2603		7.6709		2.68652		-1.76147		1.32715		0.580322		-0.79248		1.12109		-1.4043		0
197.5	63.8787		42.9607		35.3088		30.4504		22.386		14.8147		11.7588		7.51343		2.44995		-1.82568		1.23901		0.578857		-0.852295		1.13647		-1.12793		0
198.5	57.4563		40.1345		33.1541		29.949		22.0408		14.7183		11.7375		7.64355		2.8689		-1.33936		1.40601		0.464111		-1.0498		1.54785		-1.03711		0
199.5	50.8833		36.9182		31.2688		27.814		20.7961		14.4636		11.0798		7.25854		2.55762		-2.19385		1.22876		0.505615		-0.909912		1.44067		-1.12231		0
200.5	45.9514		34.7896		29.9163		26.9399		20.1487		14.7476		10.8054		7.42676		2.65796		-2.01025		1.24365		1.17798		-0.611084		1.7019		-1.04028		0
201.5	42.4629		33.3843		29.147		26.5427		19.74		14.5471		10.5764		7.33838		2.67236		-1.40967		1.51929		1.56396		0.283691		1.75391		-0.786865		0
202.5	39.6807		31.47		28.1792		25.7109		19.249		14.406		10.3723		7.33643		2.9126		-1.4585		1.97559		1.93335		0.719971		2.05298		-0.568848		0
203.5	37.2795		30.5205		27.1899		24.875		18.6938		14.0159		10.1719		7.02148		2.93433		-1.36987		1.74805		1.8667		0.197266		1.66455		-0.273438		0
204.5	34.4797		29.2473		26.5513		24.2517		18.2905		14.2366		10.4658		7.05762		3.21265		-0.841309		2.17236		1.39404		0.440186		2.13184		-0.273926		0
205.5	30.946		27.0601		25.0859		22.1858		16.783		13.0347		9.21558		5.92212		2.10913		-1.94873		2.41748		1.60083		0.79126		2.6311		-0.497559		0
206.5	30.6001		26.3193		24.7097		23.271		17.8835		13.6328		10.0996		7.17969		3.41309		-0.473877		2.01587		1.94238		0.54541		2.63672		-0.481934		0
207.5	28.51		26.1028		24.5161		23.01		17.9385		13.9912		10.6663		7.88013		3.7168		-0.105713		1.93164		1.46558		-0.0866699		3.10767		-0.108643		0
208.5	25.6521		24.1897		23.2131		21.6135		16.9707		13.1597		9.98413		7.67944		2.87939		-0.691406		1.81006		1.67871		0.151855		2.95142		-0.82373		0
209.5	23.7266		23.1692		22.5659		21.3518		16.3528		12.6223		9.69214		7.96558		3.04663		-0.726318		2.03906		1.64429		-0.30957		2.84351		-0.49707		0
210.5	21.834		21.9705		21.5862		20.3428		15.9368		12.6196		9.5376		7.55151		2.89233		-1.00781		2.02295		1.56323		-0.101074		2.79224		-0.731445		0
211.5	20.9846		21.2419		20.8984		20.7119		16.3401		13.1819		9.76221		8.8584		3.20801		-0.604492		1.73804		1.073		-0.398193		2.89014		-0.703613		0
212.5	18.6963		20.0715		20.2981		19.396		15.677		12.2849		9.20557		8.55029		2.80737		-1.00391		2.14966		1.02246		-0.382324		2.30908		-0.75415		0
213.5	16.0483		19.093		19.5205		17.7993		14.113		11.0151		8.39404		8.07861		1.61646		-2.2644		2.20093		0.768311		-0.454346		2.11084		-0.855957		0
214.5	15.3635		17.6147		17.7639		17.2422		13.5422		10.2617		7.63696		7.47241		1.33569		-2.64624		1.9563		1.3252		0.0820313		1.7002		-1.56958		0
215.5	14.8882		17.4307		17.6104		17.7314		13.9512		10.6816		8.12231		7.72705		1.87134		-1.92676		2.32007		1.24194		-0.00878906		2.09839		-1.45654		0
216.5	14.1804		17.3367		17.8315		17.7192		13.928		10.8877		8.14917		8.00488		2.20044		-1.67529		2.3689		1.3125		0.613525		2.40186		-0.749268		0
217.5	13.4155		16.5825		17.3364		17.4329		13.4714		10.6655		8.24146		7.85376		2.11328		-1.59619		2.06396		1.50342		0.388428		2.35449		-0.744873		0
218.5	12.481		16.0989		17.1592		17.1858		13.5793		10.6392		7.98022		7.96313		2.10815		-1.59619		2.08374		1.82104		0.256348		2.72241		-0.576904		0
219.5	11.5264		15.605		16.9199		16.8892		13.4922		10.4504		7.93164		7.73975		2.25879		-1.52441		2.12305		2.00635		0.150635		2.6814		-0.619873		0
220.5	10.8225		15.4438		16.5408		16.7153		13.4106		10.8074		7.88428		7.97266		2.37305		-1.42065		2.15088		2.40869		0.390625		2.8606		-0.536377		0
221.5	10.0313		15.2896		15.9702		16.4009		13.1208		10.7124		8.07373		8.05615		2.24072		-1.34985		2.32129		2.17334		0.25708		2.79492		-0.234863		0
222.5	9.51099		14.6184		15.4861		15.6758		12.804		10.2446		7.88403		7.82642		2.00903		-1.46558		1.99927		2.16309		0.148193		2.62134		-0.597656		0
223.5	8.45215		13.9729		15.1042		15.408		12.4773		9.8457		7.76294		7.64478		2.01733		-1.57959		1.97559		1.9856		0.16333		2.2998		-0.544189		0
224.5	8.27979		13.6204		15.011		15.6123		12.3467		10.0232		8.01221		8.08716		2.30859		-1.59912		2.1853		2.08423		0.454834		2.77271		-0.402832		0
225.5	7.64526		13.3376		14.9299		15.7317		12.3865		10.0757		7.98462		8.26367		2.29248		-1.39429		2.0835		2.55151		0.562256		2.80225		-0.578125		0
226.5	7.11353		12.9119		14.4026		15.0864		12.0698		9.81909		7.87646		7.92725		2.29297		-1.20483		2.0166		2.60229		0.423584		3.15576		-0.494141		0
227.5	6.81079		12.5017		14.1313		14.8159		12.1584		9.73682		7.83862		7.90918		2.25342		-1.21191		1.88916		2.86743		0.367188		3.02197		-0.60791		0
228.5	6.14868		11.9856		13.8831		14.5845		11.7971		9.45728		7.63892		7.89478		2.15845		-1.17798		2.02856		2.59717		0.25708		2.45752		-0.563721		0
229.5	6.04053		12.9724		13.877		14.9016		12.2905		10.6226		8.15283		8.10938		3.17822		-0.202881		2.18701		2.53296		0.702881		2.84937		-0.162354		0
230.5	4.17188		13.2397		13.8455		14.9846		13.9937		12.3821		10.0376		8.64893		4.50073		1.65723		1.37476		2.54248		2.73975		4.86963		1.18066		0
231.5	-3.15601		7.8584		10.8667		10.8501		11.0227		10.0791		8.01367		4.76099		1.92017		-0.166748		0.65332		2.92603		8.97192		11.0703		0.985596		0
232.5	-2.21021		7.40063		9.40015		9.94141		11.438		10.3889		7.33594		4.97241		1.01685		0.966553		0.0222168		1.60278		12.509		17.4717		2.65674		0
233.5	-0.81958		7.9126		9.60815		10.2983		12.4639		11.9031		8.19287		6.38867		0.653564		2.00171		-0.0415039		0.948242		12.7185		19.333		6.42432		0
234.5	-1.36426		7.67358		10.0295		10.7766		13.3281		12.4355		9.51636		7.0498		1.21484		2.82129		0.427002		1.74023		13.1455		20.2754		6.85278		0
235.5	-1.5874		7.94434		10.5154		11.4934		13.8184		12.2983		10.6665		7.49658		1.15381		3.07983		0.698975		2.02246		13.4651		20.4009		6.57031		0
236.5	-0.145752		7.96704		11.1118		12.0327		13.9316		12.7852		10.4563		8.09033		1.52539		3.5957		0.883057		2.19653		13.3569		20.8425		6.146		0
237.5	0.155273		8.25146		11.7256		12.5476		14.3872		13.3994		10.9956		8.39331		2.54102		4.30835		1.59009		2.79932		14.0559		21.7451		6.31982		0
238.5	0.466064		8.63818		12.2512		12.8596		14.8896		13.7583		11.8191		8.84375		3.19629		4.72314		2.3855		3.41504		14.8328		22.3794		7.05225		0
239.5	0.453125		8.56006		12.2344		13.1184		15.3105		14.0374		12.5586		9.04614		3.5835		5.05444		2.82837		3.4917		14.8726		22.771		7.53076		0
240.5	0.108643		8.07471		11.9355		13.1138		15.0017		13.9473		12.5342		8.93579		3.46704		4.9397		2.90698		3.354		14.5273		22.7693		7.51245		0
241.5	-0.0185547		8.26392		12.6987		13.4749		15.2583		14.1731		12.79		9.36792		4.07373		5.2334		3.52954		3.75732		15.0496		23.2473		7.81641		0
242.5	-0.34082		7.68921		12.1204		13.217		14.9321		13.6479		12.5945		9.04736		3.66187		5.01563		3.06616		3.38794		13.9307		22.9468		7.69165		0
243.5	-0.334961		7.56274		12.5515		13.2759		15.1794		13.7227		12.4575		9.19434		3.56348		5.32251		3.25537		3.73169		10.8159		22.9597		7.58594		0
244.5	-0.761963		7.60376		12.2949		13.2954		15.1558		13.8662		12.4648		9.21484		3.74072		5.37695		3.36938		4.12256		8.97852		23.1484		7.17065		0
245.5	-0.843506		7.76001		12.1892		13.0098		14.9734		13.8792		12.2095		9.07886		3.92578		5.50293		3.35352		4.14282		8.98535		23.1538		7.40405		0
246.5	-0.606201		7.7522		12.4497		13.4219		15.4893		14.4607		12.1353		9.35034		3.89551		5.56641		4.00269		4.34277		9.20313		23.4888		7.76636		0
247.5	-0.797607		7.76392		12.6982		13.322		15.4641		14.1455		12.0889		9.55957		3.86816		5.56323		4.23584		4.59033		8.9043		23.5198		7.89722		0
248.5	-0.996582		7.44482		12.9443		13.2083		15.2734		14.2214		12.248		9.41748		4.09863		5.63916		4.2439		4.77563		8.96948		23.5872		7.60547		0
249.5	-0.858887		7.39478		12.8301		13.0774		15.304		14.2444		12.4443		9.3772		4.1897		5.22974		4.50049		5.04468		8.83008		23.6243		7.64746		0
250.5	-0.822754		7.35571		12.8762		13.1453		15.4722		14.7668		12.5217		9.6499		4.23999		5.12573		4.61914		5.198		9.23169		23.8833		7.91064		0
251.5	-0.962646		7.29126		12.9409		13.113		15.6392		14.6755		12.5522		9.69922		4.45166		5.23999		4.83765		4.9707		9.57642		24.1445		8.29639		0
252.5	-1.2981		7.12109		12.7932		12.9307		15.4468		14.4355		12.4644		9.74365		4.41431		5.19775		4.88477		5.2395		9.6543		23.802		8.125		0
253.5	-1.93799		6.81494		12.6138		12.6399		15.1836		14.3877		12.4146		9.45483		4.37524		5.16821		4.59351		4.94312		9.45483		24.03		7.6875		0
254.5	-1.93286		6.80127		12.1777		12.3682		14.8325		14.0012		12.4058		9.13306		4.02002		5.03516		4.43066		4.84766		9.32373		24.084		7.3208		0
255.5	-2.09375		6.82227		12.2866		12.3801		15.0049		13.9385		12.6035		9.26245		4.23975		5.05981		4.54541		4.97217		9.84668		23.9602		7.34888		0
256.5	-2.08179		6.74365		12.0164		12.5281		15.0215		14.1892		12.6255		9.64111		4.34351		5.27148		4.66943		5.19873		10.1416		24.3086		7.3125		0
257.5	-2.14697		6.32666		11.8621		12.4006		14.6873		13.9719		12.196		9.60229		4.12354		5.0022		4.36938		5.04248		9.50586		24.2722		7.08667		0
258.5	-2.17041		6.41382		12.1567		12.4041		14.8213		14.1296		12.1458		9.52197		4.13867		4.96729		4.33643		5.19482		9.60547		24.5952		7.37817		0
259.5	-2.22412		6.39355		12.0059		12.5044		14.9526		13.6953		12.3298		9.39795		4.23267		4.91699		4.46313		5.30518		9.51514		24.4021		7.38208		0
260.5	-2.30005		6.32886		12.3315		12.3499		14.8972		14.2095		12.2834		9.61938		4.41577		4.83057		4.47388		5.43555		9.8042		24.6355		7.6499		0
261.5	-2.51343		6.00732		12.4031		12.3062		14.8704		14.0339		11.8606		9.4585		3.84766		4.82764		4.41211		5.37622		9.42676		24.2178		7.21069		0
262.5	-2.82373		5.82129		11.9219		12.2488		14.6228		13.3376		11.8303		9.28882		3.54834		4.41357		4.60034		4.92383		9.41797		24.2322		7.16333		0
263.5	-2.7085		5.91235		12.0759		12.1326		14.6636		13.282		12.0125		9.41577		3.83154		4.37915		5.07227		4.94873		9.72803		24.4346		7.23169		0
264.5	-2.97998		5.90649		11.8567		12.158		14.7375		13.1592		11.7134		9.19727		3.97729		4.36499		4.90771		5.22412		9.94604		24.0024		6.98267		0
265.5	-3.05518		5.5564		11.9705		11.9761		14.675		12.7534		11.6079		9.26929		3.98218		4.58057		5.25098		5.50366		9.79077		24.1704		7.09448		0
266.5	-2.98828		5.62915		12.2224		12.1992		14.6548		12.2776		11.7141		9.56958		4.01514		4.64063		5.43286		5.63867		9.79053		24.2983		7.08228		0
267.5	-2.92334		5.38623		12.446		12.2883		14.8467		12.605		12.1904		9.66895		4.08984		4.77051		5.77515		5.92993		9.90454		24.4043		7.31055		0
268.5	-3.14111		5.49658		12.1355		12.2488		14.886		12.47		11.8665		9.83911		3.97656		4.66846		5.69434		5.85889		10.0317		24.1162		7.28931		0
269.5	-3.68164		5.07568		11.8455		12.0137		14.3489		12.1475		11.2266		9.40308		3.89063		4.33179		5.46484		5.39502		9.48901		23.8071		6.92212		0
270.5	-3.3103		5.28442		11.9063		12.0325		14.6628		12.5488		11.5317		9.7561		4.29175		4.40894		5.7002		5.67017		9.76465		24.4463		7.22339		0
271.5	-3.33154		5.16187		12.0669		11.8767		14.6204		12.769		11.2568		9.55078		4.35669		4.38428		5.34106		5.38843		9.62012		24.1313		7.22144		0
272.5	-3.40771		5.23364		12.0652		11.6606		14.4082		12.594		11.1753		9.38599		4.53491		4.21167		5.28149		5.49707		9.29321		24.082		7.27417		0
273.5	-3.59155		5.02002		12.0688		11.6804		14.3818		12.5496		11.3799		9.43115		4.46655		4.15308		5.3064		5.75073		9.31372		23.9402		7.2124		0
274.5	-3.59082		5.0625		11.9443		11.9619		14.2571		12.7109		11.4221		9.45581		4.67163		4.16602		5.25073		5.67651		9.5813		24.4167		7.13452		0
275.5	-4.02563		4.88647		11.6958		11.6301		14.1445		12.491		10.8726		9.2085		4.53906		3.89502		5.1709		5.56494		9.62378		24.1887		6.92993		0
276.5	-4.01978		4.74976		11.6025		11.6353		14.0813		12.2112		10.8081		9.2439		4.34692		3.78906		5.33154		5.31299		9.46631		24.189		6.72485		0
277.5	-4.02222		4.53662		11.8787		11.6863		14.1157		12.552		11.1636		9.43164		4.66138		3.61743		5.71289		5.75806		9.60034		24.3286		7.00928		0
278.5	-3.98633		4.58325		12.0137		11.8081		14.2229		12.4788		11.1082		9.41968		4.95996		1.95654		5.90649		6.50781		9.49731		24.2683		7.10229		0
279.5	-4.36426		4.32251		11.6956		11.4636		14.0447		12.2405		10.8748		9.33838		4.59326		0.591064		5.65527		6.09717		9.40601		23.95		6.87427		0
280.5	-4.3689		4.28735		11.7856		11.5571		14.1111		12.4026		11.0444		9.42261		4.5061		0.726074		5.76074		6.1145		9.63452		23.8936		7.09937		0
281.5	-4.0625		4.72534		11.8694		11.6123		13.9417		12.4136		11.2078		9.7771		4.78857		0.858154		6.09448		6.67114		9.70996		24.0991		7.16968		0
282.5	-4.32104		1.00464		11.9421		11.6714		13.8237		12.1655		11.0203		9.79858		4.76831		0.718262		5.95337		6.76196		9.71997		24.3376		7.24341		0
283.5	-4.45142		-9.58887		11.7727		11.2205		13.533		12.1255		10.7683		9.35425		4.67505		1.13135		5.63867		6.40894		9.60376		24.2		7.01221		0
284.5	-4.67993		-12.7319		11.5928		11.074		13.6284		11.8398		10.7668		9.32031		4.93994		3.73193		5.63696		6.10767		9.29858		24.1455		7.10791		0
285.5	-4.61621		-13.1433		11.582		11.1228		13.5845		11.8962		10.5293		9.29248		5.55615		3.87646		5.61719		6.14233		9.36621		24.4375		7.07007		0
286.5	-4.96313		-13.6614		11.2356		10.9004		13.3206		11.782		10.4624		9.70605		4.73926		3.82104		5.41602		5.97656		9.35425		24.1685		6.72632		0
287.5	-4.57446		-13.9395		11.3311		10.7847		13.3684		11.7153		10.5686		9.55957		1.76123		3.91064		5.37012		6.00586		9.33228		23.8047		6.99316		0
288.5	-4.81177		-14.2502		10.9209		10.5503		13.0425		11.5122		10.019		9.30127		0.0969238		3.34033		5.25		5.76733		9.15771		23.7693		6.76733		0
289.5	-4.74097		-14.0137		11.1313		10.8828		13.2764		11.3901		10.3271		9.47485		-0.177734		3.66309		5.64673		5.97021		9.39917		24.1323		7.01538		0
290.5	-4.53198		-13.8542		11.2454		11.04		13.3777		11.7444		10.3496		9.7561		-0.182129		4.15137		5.93286		6.02075		9.46411		24.5371		6.97461		0
291.5	-4.72998		-13.8635		11.2163		10.6084		13.1135		11.6877		10.1038		9.46655		-0.27832		3.75342		5.61792		6.19312		9.35303		24.1707		6.82642		0
292.5	-4.7124		-13.8308		11.4827		10.7402		13.3787		11.9446		10.4749		9.51538		-0.154297		4.02441		5.5874		6.47217		9.60449		24.3289		7.27173		0
293.5	-4.7583		-13.8135		11.3831		10.7922		13.1841		11.9131		10.4717		9.56592		-0.169922		3.91846		5.71899		6.64038		9.7085		24.2815		7.5437		0
294.5	-4.82397		-13.7805		11.1985		10.9233		13.0679		11.7832		10.5049		9.61816		-0.272217		4.13477		5.82568		6.58789		9.49194		24.3311		7.25732		0
295.5	-4.81104		-13.6501		11.3318		10.8257		13.0723		11.6384		10.4221		9.55566		-0.183105		4.36377		5.88086		6.48047		9.2561		24.4937		7.31519		0
296.5	-5.09912		-14.1897		11.0244		10.5371		12.6316		11.4973		10.2363		9.36011		-0.367676		3.84253		5.77759		6.17285		9.14478		24.2295		7.2771		0
297.5	-5.15137		-13.9661		11.3672		10.7771		12.5667		11.6445		10.1284		9.5791		-0.107178		3.94312		5.66235		6.73218		9.23169		24.5107		7.34888		0
298.5	-4.85596		-13.5505		11.6174		10.9824		12.707		11.6509		10.4985		9.66064		-0.26416		4.2002		5.96387		6.87256		9.49243		24.5144		7.65234		0
299.5	-5.10693		-13.6748		11.5029		10.9639		12.5884		11.501		10.4448		9.7085		-0.59082		4.15381		5.78271		6.67383		9.59424		24.5352		7.71191		0
300.5	-4.80542		-13.6619		11.3027		10.947		12.5667		11.6382		10.4658		9.9043		-0.450195		4.37549		6.08911		6.76709		9.92822		24.7959		7.71606		0
301.5	-5.00684		-13.6519		11.261		10.929		12.3123		11.4619		10.2729		9.53418		-0.346436		4.41943		5.83984		6.56958		9.74146		24.3413		7.76782		0
302.5	-5.12329		-13.9426		11.1023		10.4861		11.9963		11.1475		10.0105		9.30591		-0.463135		4.97705		5.98291		6.5957		9.70166		24.4622		7.51587		0
303.5	-5.00146		-13.9094		10.9072		10.21		12.2117		11.113		10.1006		9.32983		-0.681641		5.18652		5.8938		6.53931		9.82544		24.3657		7.44336		0
304.5	-4.91797		-13.749		10.9292		10.8032		12.635		11.3926		10.3047		9.32373		-0.724854		5.49048		6.06372		6.17456		9.65918		24.3137		7.63843		0
305.5	-5.30933		-13.7371		10.7888		10.7837		12.1057		11.0564		10.124		9.19043		-1.09937		5.60254		5.8606		5.9812		9.58228		24.2415		7.39795		0
306.5	-5.38306		-14.0486		10.437		10.5959		11.9844		10.9656		9.88989		9.22095		-1.18823		5.45093		5.56348		5.89551		9.44556		24.1514		7.17871		0
307.5	-5.45972		-14.0776		10.793		10.4531		11.959		10.8552		9.81396		9.16992		-1.19409		5.49268		5.56665		6.146		9.45361		24.0837		7.44189		0
308.5	-5.5708		-14.2532		10.592		10.3093		12.0557		10.5356		9.70581		9.15991		-1.27637		5.23608		5.62451		5.77905		9.28735		23.8228		7.31934		0
309.5	-6.12305		-14.6658		10.3281		10.1597		11.7456		10.0789		9.46265		8.78735		-1.5		5.2439		5.48975		5.55713		9.08081		23.5601		6.79639		0
310.5	-5.78418		-14.0059		10.9443		10.3525		11.7939		10.6426		9.77612		9.32642		-1.08643		6.27783		5.89087		6.09253		9.45459		23.9155		7.18384		0
311.5	-5.83105		-14.2556		10.8018		10.3279		11.97		10.4492		9.5437		9.36694		-0.929932		6.69336		5.83643		5.96924		9.36108		24.1384		7.13379		0
312.5	-6.14551		-14.3843		10.7561		10.3889		11.7092		10.3784		9.72021		9.14893		-1.08862		6.74316		5.70703		5.69458		9.41089		24.1428		7.06128		0
313.5	-5.87842		-14.3342		10.6853		10.1882		11.8567		10.3069		9.75171		9.1084		-1.09888		6.68042		5.74707		5.80396		9.23462		24.0276		7.29663		0
314.5	-6.07056		-14.5291		10.7966		10.1011		11.9041		10.2449		9.84155		9.0979		-0.981689		6.64722		5.65112		5.84204		9.14722		24.0967		7.19897		0
315.5	-6.12549		-14.4604		10.696		10.1394		11.8669		10.4702		9.70239		9.23022		-1.04541		6.93823		5.7793		5.93408		8.95581		24.0693		7.03784		0
316.5	-6.07446		-14.6365		10.4795		9.90601		11.5894		10.3672		9.62817		8.91016		-0.966309		6.92896		5.48779		5.66968		8.81934		24.2444		6.62573		0
317.5	-6.10059		-14.5686		10.6216		10.1604		11.8528		10.4729		9.87817		9.07813		-0.478516		7.08862		4.16797		5.72656		9.11646		24.5215		6.71069		0
318.5	-6.53369		-14.7888		10.6184		9.82056		11.7014		10.2266		9.74805		8.96655		-0.868652		7.27783		3.1333		5.70898		8.83813		24.2688		6.46802		0
319.5	-6.43701		-14.499		10.5745		10.0886		11.6589		10.4058		9.81885		9.18384		-0.526855		7.58008		3.02979		5.78442		8.95288		24.1792		6.7627		0
320.5	-6.10889		-14.6475		10.6208		10.3325		11.7446		10.4021		9.87524		9.13013		-0.481689		7.40601		3.01904		5.76685		8.81665		24.5093		6.74829		0
321.5	-5.98633		-14.5894		10.5017		10.2092		11.7249		10.2998		10.0134		9.00879		-0.411865		7.74487		2.92822		5.74316		8.55103		24.3008		6.85669		0
322.5	-5.92017		-14.4636		10.9141		10.1531		12.01		10.8035		10.2087		9.23901		-0.158203		8.15723		3.09326		5.82642		8.75342		24.5857		7.15356		0
323.5	-6.10596		-14.3711		10.7546		10.1448		11.9382		11.4922		10.0105		9.43091		-0.122559		8.14282		2.64502		6.00806		8.77734		24.6853		7.00635		0
324.5	-6.31299		-14.4683		10.5977		9.90454		11.8545		9.93433		9.98071		9.00195		-0.24707		7.88159		2.54761		6.06763		8.521		24.4063		6.97607		0
325.5	-6.02734		-14.1655		10.6694		10.2974		12.2498		10.0254		10.0974		9.33179		-0.0837402		8.35229		2.93872		6.00391		8.81396		24.605		7.04541		0
326.5	-6.23975		-14.4297		10.6487		10.2761		12.1233		10.1794		10.1106		9.15308		-0.201904		8.14551		2.48804		5.89087		8.43408		24.5442		7.10669		0
327.5	-6.35986		-14.6494		10.4758		10.6421		11.8779		10.3535		10.0571		8.96118		-0.394287		8.14551		2.18628		5.90796		8.44653		24.4531		6.87305		0
328.5	-6.70313		-14.739		10.4324		10.7505		11.7983		10.0039		10.0459		9.15283		-0.268555		8.00879		2.09131		5.81299		8.59375		24.5276		7.27588		0
329.5	-6.48779		-14.5571		10.5037		10.7307		11.8796		9.9353		10.2485		9.21802		-0.114258		8.28711		2.12402		5.97925		8.39233		24.4883		7.34741		0
330.5	-6.72363		-14.7139		10.262		10.3101		11.6497		9.85693		10.0085		9.16748		-0.449219		8.04614		1.43335		5.70215		8.16553		24.4856		6.94897		0
331.5	-6.68091		-14.9231		10.3582		10.1155		11.3469		9.67993		9.80151		9.06274		-0.445068		7.93872		0.906982		5.55566		8.03589		24.2754		6.80396		0
332.5	-6.76367		-14.8108		10.3113		10.176		11.272		9.54932		9.63428		9.12378		-0.476807		8.28638		0.409912		5.68604		7.77808		23.855		6.69702		0
333.5	-6.62842		-14.7512		10.2971		10.2974		11.3909		9.72681		9.84448		9.28687		-0.349609		8.57666		-0.0253906		6.00684		7.88354		23.9329		6.75586		0
334.5	-6.70947		-14.9492		9.948		10.0386		11.3372		9.49658		9.76489		9.17163		-0.381104		8.63818		-0.455811		5.86597		8.02856		23.8428		6.54736		0
335.5	-6.61694		-14.9255		9.88135		9.86035		11.3406		9.60278		9.86084		9.25854		-0.257568		8.90747		-0.449463		5.82227		8.0271		23.8879		6.76343		0
336.5	-6.69751		-14.9087		10.0037		9.8374		11.4822		9.70483		9.90967		9.20313		-0.171143		8.99438		-0.400146		6.17529		8.23364		24.1931		6.94873		0
337.5	-6.82104		-14.8232		10.0188		9.74023		11.4609		9.57642		9.74829		9.40625		-0.160156		9.02563		-0.325684		6.00293		8.15479		24.1882		6.9187		0
338.5	-6.79639		-14.8408		9.96899		10.1196		11.3638		9.63086		9.98657		9.31738		-0.201416		8.9519		0.0842285		5.76904		8.15576		24.5042		6.74854		0
339.5	-6.50073		-14.6511		10.1213		10.4475		11.4485		9.71802		9.94287		9.57446		-0.0012207		9.47705		0.113037		6.08374		8.3894		24.7317		6.83374		0
340.5	-6.8125		-14.3633		10.2114		10.4265		11.3879		9.67944		10.1289		9.42773		0.144287		9.88135		0.0419922		6.05225		8.63965		24.5486		6.8772		0
341.5	-7.06177		-14.8013		10.0359		10.447		11.3103		9.47046		9.84302		9.35986		-0.173096		10.0222		-0.133057		6.03809		8.33594		24.1611		6.52295		0
342.5	-6.59644		-15.0598		10.4404		11.0042		11.3103		9.78101		9.95728		9.5542		0.143311		10.1494		-0.0449219		6.19214		8.47046		24.4197		6.68286		0
343.5	-6.24487		-14.6541		10.5857		11.7891		11.5986		10.1274		10.2944		9.71167		0.439697		10.4326		0.0744629		6.33032		8.5354		24.4722		6.86475		0
344.5	-6.36938		-14.6238		10.5469		11.4053		11.2625		9.74268		10.1563		9.5625		0.206787		10.6448		-0.0441895		6.13428		8.44995		24.2559		6.65918		0
345.5	-6.35254		-14.873		10.1799		11.7458		11.1919		9.5896		9.94678		9.27881		-0.0339355		10.9456		-0.149658		5.83911		8.30591		24.3174		6.42651		0
346.5	-6.25317		-14.5525		10.1042		11.8989		11.3052		9.80591		9.81543		9.22803		0.236816		9.58765		-0.146484		5.89746		8.34204		24.4141		6.28442		0
347.5	-6.08374		-14.4053		10.3835		12.0811		11.0696		9.77832		10.0225		9.37964		0.0739746		5.97485		0.0244141		6.0542		8.22485		24.6638		6.31543		0
348.5	-6.37305		-14.7046		10.0754		12.0476		10.9302		9.56323		9.76367		8.83252		-0.0307617		7.10767		-0.289795		5.71118		8.31836		24.3452		5.9397		0
349.5	-6.43359		-14.8025		9.73975		11.8704		11.1094		9.46655		9.90332		8.84766		0.0671387		8.58667		-0.290527		5.5459		8.19604		24.3352		5.89209		0
350.5	-6.47681		-14.6809		9.61743		12.4187		11.1477		9.76904		10.1057		8.96802		0.359375		10.874		-0.113525		5.75391		8.37427		24.3733		6.06519		0
351.5	-6.42432		-14.5779		10.0996		12.6936		11.3049		9.71655		10.323		9.14941		0.419434		12.022		-0.0397949		5.96973		8.4895		24.7659		6.13696		0
352.5	-6.45996		-14.4253		10.394		12.7075		11.2485		9.6936		10.3616		9.14624		0.273193		12.6907		0.282715		6.28345		8.71436		24.6958		6.36401		0
353.5	-6.47998		-14.5701		10.1462		12.8618		11.1152		9.6394		10.2981		8.91968		-0.14209		14.5391		0.278564		6.35547		8.68774		24.8179		6.34497		0
354.5	-6.49658		-14.4785		10.2683		12.8215		11.3308		9.69287		10.4397		8.93848		-0.131348		18.8452		0.231201		6.53198		8.68286		24.9343		6.3728		0
355.5	-6.69043		-14.3098		9.96606		12.812		11.2729		9.58032		10.4607		8.8584		-0.316406		24.1301		0.262451		6.49536		8.37158		25.0984		6.39502		0
356.5	-7.00513		-14.4617		9.86694		12.5002		11.1636		9.55737		10.2322		8.68335		-0.216797		29.78		0.438232		6.5293		8.32202		24.8542		6.29297		0
357.5	-7.00317		-14.6604		9.823		12.4773		10.9995		9.45972		10.0862		8.65918		-0.391602		35.8044		0.258057		6.23438		8.48608		24.6123		6.19116		0
358.5	-7.08032		-14.8672		9.55151		12.4849		10.9668		9.43726		10.3677		8.80371		-0.400391		40.1873		0.0090332		6.17236		8.42578		24.7693		6.01831		0
359.5	-7.07935		-15.0005		9.01123		12.196		11.0308		9.21997		10.438		8.87671		-0.324463		42.1533		0.0234375		6.03003		8.19165		24.5962		5.84058		0
360.5	-7.20825		-15.0393		8.80859		12.3596		11.0464		9.2937		10.7161		8.62817		-0.509277		46.0986		0.13208		5.91187		8.16309		24.4995		5.56885		0
361.5	-7.43018		-15.1897		8.29614		12.1726		11.0371		8.94385		10.8401		8.44849		-0.463867		57.2114		-0.173584		5.88013		7.95898		24.3096		5.1311		0
362.5	-7.74341		-15.2014		8.12036		12.3105		10.8977		8.73047		11.4792		8.51221		-0.546875		65.322		-0.0964355		5.99829		8.22778		24.481		4.83325		0
363.5	-7.35645		-15.0923		8.38647		12.7629		11.4526		9.04272		11.5681		8.67822		-0.338379		67.8901		0.225098		6.38037		8.37524		24.9131		5.39819		0
364.5	-7.33105		-14.8865		8.58618		12.9907		11.3354		9.13892		11.5796		8.85522		-0.155273		69.1614		0.281982		6.55176		8.59155		24.7903		5.35645		0
365.5	-7.25781		-15.2822		8.3186		12.9004		11.3618		9.04932		11.3408		8.81128		-0.0195313		69.396		0.185547		6.31665		8.50439		24.708		5.22852		0
366.5	-6.95581		-14.9905		8.70557		13.1116		11.4053		9.38257		9.98755		8.90747		0.135254		69.3152		0.282715		6.62061		8.70654		24.8652		5.73999		0
367.5	-7.08301		-15.0171		8.89429		12.9958		11.1077		9.44067		8.56567		8.97754		-0.0583496		69.0693		0.168213		6.72681		8.53516		24.9675		5.7561		0
368.5	-7.21802		-14.9009		8.98291		13.0745		11.2815		9.41675		8.55566		9.0813		-0.0986328		68.8936		0.219971		6.60303		8.47217		24.6125		6.11499		0
369.5	-7.22437		-15.4478		8.92627		13.1582		11.5054		9.25635		8.34814		9.14697		-0.114746		68.3401		0.144043		6.63232		8.41187		24.719		6.21338		0
370.5	-7.24316		-15.5842		8.83569		12.7041		11.303		9.1665		7.85742		9.0603		-0.216797		67.9739		-0.0178223		6.25513		8.20044		24.7188		5.79712		0
371.5	-7.6521		-15.9946		8.21655		12.1941		10.8633		8.77661		7.25854		8.57764		-0.730713		67.3792		-0.135986		6.00659		7.94775		24.3386		5.47192		0
372.5	-8.57007		-16.9741		7.25732		11.2385		10.0195		7.94971		6.52734		7.53564		-1.77148		66.2275		-1.20166		5.0708		6.85083		23.9712		4.46313		0
373.5	-8.54565		-16.7434		7.5625		11.6499		10.083		8.0957		6.91675		7.92163		-1.45605		66.699		-1.1084		5.30225		6.96362		24.2808		4.61377		0
374.5	-8.95923		-17.2537		6.98438		11.3726		9.66357		7.65234		6.29199		7.61914		-1.81177		66.647		-1.48096		4.85962		6.43921		23.9651		4.07129		0
375.5	-8.97607		-17.3489		6.83374		11.1438		9.71289		7.8335		6.20703		7.67725		-1.98901		66.1726		-1.66724		4.96094		6.45215		24.0364		3.8728		0
376.5	-9.09424		-17.4509		7.05029		10.9358		9.60791		7.7749		6.0874		7.56006		-2.03076		66.3198		-1.78809		4.92383		6.37427		24.1555		3.81079		0
377.5	-9.1814		-17.6548		6.74902		10.5203		9.58691		7.46094		5.48657		7.53076		-2.46777		66.0906		-1.88599		4.6853		6.2998		23.9307		3.66187		0
378.5	-9.42847		-17.9351		6.72485		10.5322		9.15137		7.35962		4.80078		7.34351		-2.75781		66.0618		-2		4.4585		5.96997		24.0366		3.63794		0
379.5	-9.69702		-18.2874		6.58154		10.7642		8.87158		7.25781		4.02197		7.28174		-2.6748		65.9136		-2.33569		4.31104		5.92041		23.6013		3.20898		0
380.5	-10.1099		-18.3254		6.32422		10.9944		8.84229		6.89795		3.68872		6.98071		-3.11206		65.9297		-2.5769		4.17798		5.64404		23.1282		3.01196		0
381.5	-10.3293		-18.8882		5.82227		10.5466		8.50659		6.42017		3.27734		6.5415		-3.46655		65.3826		-2.93433		3.71948		5.27905		22.9153		2.54883		0
382.5	-10.7515		-19.4707		5.20898		10.0449		8.02661		6.00098		2.56738		6.17163		-3.9082		64.489		-3.31738		3.03271		4.92627		22.3552		1.7915		0
383.5	-10.7629		-19.4619		5.10669		9.80835		7.53979		5.90088		2.3877		6.11206		-3.83765		64.4385		-3.54053		2.71753		4.95093		22.3591		1.73169		0
384.5	-9.83887		-18.5105		5.99658		10.814		8.36792		6.823		3.41284		7.03931		-3.10449		65.5078		-2.64771		3.47217		5.62036		23.2563		2.89893		0
385.5	-5.63989		-14.5359		10.012		14.5959		12.5146		10.7454		7.60229		10.9941		1.16455		69.9551		1.54395		7.8125		9.66479		27.0911		6.91211		0
386.5	-3.90332		-13.0068		11.8611		16.5764		14.1597		12.5068		9.17773		12.6648		2.8269		71.6636		3.19629		9.48706		11.5571		29.0308		8.49609		0
387.5	-3.12378		-11.947		12.897		17.0803		14.8445		13.291		9.86963		13.6279		3.63501		72.1902		4.31592		10.2344		12.4321		29.6426		9.3645		0
388.5	-2.85352		-11.3252		13.3145		17.3997		15.1846		13.6738		10.3757		14.2351		4.16528		72.8259		4.76147		10.6926		13.1428		30.2856		9.60498		0
389.5	-2.84302		-11.3274		13.1414		17.415		15.324		13.6506		10.313		14.3257		4.1438		72.8438		4.60767		10.5735		12.9465		30.4888		9.92749		0
390.5	-3.13574		-11.6934		12.5903		17.1458		14.9702		13.3699		10.1157		13.8745		3.67749		72.5088		4.52612		10.3154		12.2766		29.821		9.82861		0
391.5	-3.39282		-12.1694		12.3306		17.0701		14.748		12.8032		9.7832		13.5908		3.32983		72.3071		4.22632		9.99292		12.0872		29.6504		9.33618		0
392.5	-3.4646		-12.0994		12.1606		17.0728		14.5627		12.7896		9.53638		13.5156		3.54102		72.1992		4.21973		9.8374		12.239		29.4888		9.19409		0
393.5	-3.17969		-12.1572		12.158		17.2585		14.5518		12.9456		9.64209		13.8721		3.69849		72.3416		4.47632		10.1763		12.4465		29.7434		9.41479		0
394.5	-3.62695		-12.1897		12.0608		17.2166		14.4629		12.7666		9.65259		13.7783		3.59033		72.2874		4.27686		10.1104		12.3645		29.5801		9.13354		0
395.5	-3.40283		-11.9446		12.2976		17.3354		14.4045		12.9773		9.62891		13.9294		3.78638		72.2351		4.3335		10.1565		12.4058		29.5991		9.22021		0
396.5	-3.47705		-11.9175		12.3994		17.1819		14.4709		12.8345		9.6145		14.1052		3.58472		71.9539		4.50708		10.0093		12.3457		29.3652		9.42529		0
397.5	-3.41113		-11.7246		12.3904		17.1118		14.7617		12.6201		9.72314		14.1248		3.75098		72.2781		4.33765		10.2649		12.6494		29.5269		9.62231		0
398.5	-3.19189		-11.5706		12.7708		17.3545		14.9568		13.0391		9.92065		14.1782		3.98291		72.1885		4.96167		10.4219		13.0085		30.0293		9.73169		0
399.5	-3.22583		-11.5613		12.7761		17.3416		14.9685		13.1394		9.7771		14.1672		4.12866		72.2847		5.00537		10.501		12.918		30.0103		9.7417		0
400.5	-3.26074		-11.3643		13.1233		17.4541		15.3074		13.1553		10.0869		14.2632		4.18262		72.4011		5.06885		10.6497		13.0906		30.3271		9.76685		0
401.5	-2.83521		-11.2234		13.0378		17.377		15.353		13.1587		10.3071		14.2847		4.11816		72.6724		5.15942		10.5808		13.0715		30.4067		9.80322		0
402.5	-3.02808		-11.478		13.0596		17.3735		15.1084		12.8162		9.92603		14.6072		4.13574		72.4788		5.20435		10.3301		12.9849		30.3784		9.61206		0
403.5	-2.97681		-11.532		12.9333		16.9956		15.1277		12.6455		9.75317		14.238		3.88843		72.1201		5.02612		10.1062		12.7063		29.8103		9.33252		0
404.5	-2.88062		-11.1628		12.9958		17.2869		15.2834		13.0457		9.80786		14.47		4.19238		72.2949		5.09058		10.1445		12.6523		29.9629		9.49316		0
405.5	-3.01196		-11.2078		12.9087		17.1038		15.1287		12.9836		9.73462		14.2495		4.21631		72.176		5.16309		10.2986		12.678		30.0073		9.53931		0
406.5	-2.86548		-11.0244		13.0376		17.0916		15.041		13.1257		9.56665		14.4045		4.3877		72.3354		5.24976		10.4573		12.6282		30.188		9.63965		0
407.5	-2.77759		-11.1238		13.2698		17.2686		14.9912		13.1963		9.75732		14.4792		4.33008		72.6309		5.34985		10.4231		12.5605		29.9917		9.7312		0
408.5	-2.75854		-10.9089		13.3279		17.4829		15.2649		13.4661		9.86938		14.9944		4.68018		73.4495		5.42456		10.7253		12.917		30.2307		9.89551		0
409.5	-2.53394		-10.9099		13.4734		17.5144		15.6028		13.5635		10.1404		14.9348		4.59766		73.5044		5.76318		11.0444		12.9241		30.323		10.1697		0
410.5	-2.67114		-11.052		13.3835		17.4983		15.405		13.5654		10.0728		15.1418		4.62085		73.4465		5.67188		10.9507		12.9248		30.3933		10.0583		0
411.5	-2.38379		-10.967		13.4214		17.6038		15.5564		13.5159		10.1052		15.3604		4.72339		73.1682		5.7439		10.9121		13.0249		30.4385		9.92261		0
412.5	-2.53687		-10.7065		13.6929		17.4802		15.7625		13.5239		10.3105		15.4258		5.00146		73.2476		6.01904		10.9692		13.1047		30.636		10.0281		0
413.5	-2.60669		-10.5676		13.8066		17.7258		15.7314		13.8381		10.5825		15.3662		5.22119		73.3577		6.35352		11.3101		13.3086		30.7507		10.1208		0
414.5	-2.78052		-10.6943		13.7698		17.7495		15.8779		13.7842		10.3276		15.1333		5.04395		73.5796		6.36694		11.2925		13.0361		30.7949		10.0532		0
415.5	-2.52881		-10.875		13.7849		17.8015		15.8379		13.8342		10.3967		15.2488		5.08911		73.6072		6.3252		11.2849		12.9597		30.8015		10.0132		0
416.5	-2.24707		-10.5811		13.7031		17.7312		15.9927		14.1763		10.4648		15.2432		5.31592		73.8147		6.42627		11.3		13.2441		31.1807		10.1299		0
417.5	-1.68042		-9.97705		13.8796		18.0544		16.3977		14.6062		10.9946		16.0425		5.61377		74.2422		6.92993		11.7632		13.6851		31.7366		10.4375		0
418.5	-2.07349		-10.2109		14.1521		17.7136		16.0557		14.1575		10.9878		15.7043		5.20337		74.0046		6.68311		11.3325		13.4768		31.3772		10.1809		0
419.5	-1.73755		-9.89722		14.4131		18.1182		16.1902		14.6553		10.9912		16.0713		5.64185		74.3145		6.93213		11.9233		13.8066		31.6316		10.7783		0
420.5	-1.53271		-9.69922		15.0442		18.2839		16.5266		14.7517		11.2332		16.3323		6.19434		74.645		7.31201		12.2385		13.8237		31.7361		11.1704		0
421.5	-1.19434		-9.40991		15.5691		18.7749		16.8408		14.9543		11.3911		16.3567		6.37549		74.5491		7.36816		12.2979		14.3008		31.8091		11.2405		0
422.5	-1.08374		-9.05444		16.0129		18.8877		17.1133		15.2644		11.8521		16.7004		6.34668		74.6726		7.60889		12.6216		14.5015		32.1838		11.3469		0
423.5	-0.826172		-8.94849		16.425		19.106		17.5105		15.6265		12.2551		17.0303		6.47705		74.97		7.9751		12.7937		14.9636		32.6299		11.5156		0
424.5	-0.558594		-8.63306		16.8157		19.6628		17.8354		16.0054		12.6721		17.4478		6.97168		75.4116		8.2876		13.1279		15.4055		33.03		11.7251		0
425.5	-0.196777		-8.3916		16.8701		19.7585		17.8936		16.1514		12.6772		17.8262		7		75.54		8.43359		13.1362		15.6841		32.9919		11.834		0
426.5	-0.187988		-8.27563		17.4473		19.8918		18.0435		16.3191		12.7703		17.8652		7.43213		75.8284		8.4834		13.333		15.9583		33.4092		11.7268		0
427.5	0.161621		-8.26196		17.3992		20.1396		18.2039		16.0786		12.5315		18.0747		7.40894		75.9429		8.64063		13.2625		15.8247		33.4849		11.6448		0
428.5	0.222168		-8.3833		17.1692		19.8804		18.176		13.7085		12.7813		18.1716		7.34692		75.7786		8.60229		13.2935		15.9121		33.4348		11.3672		0
429.5	0.500244		-8.07031		17.4985		20.2656		18.5703		11.7244		13.1472		18.4958		7.72119		76.4951		8.83618		13.5273		16.3491		33.5085		11.7693		0
430.5	0.379883		-7.78149		17.5586		20.217		18.3643		15.9446		13.0999		18.6248		7.7793		76.6274		8.99292		13.6555		16.1025		33.468		11.7803		0
431.5	1.15771		-7.22534		18.1296		20.7598		19.1738		17.0789		13.5764		19.0315		8.54932		77.0752		9.62622		14.1465		16.6558		34.1057		12.5449		0
432.5	1.20386		-7.17603		18.1501		20.7937		19.2722		17.0579		13.8882		19.2534		8.57568		76.7219		9.68066		14.1948		16.5581		34.1948		12.7454		0
433.5	1.26489		-7.24829		18.0564		21.0352		19.2737		17.1648		13.7297		19.4641		8.59326		76.5681		9.74121		14.209		16.5168		34.3472		12.7742		0
434.5	1.39453		-7.42383		18.0256		20.877		19.1831		17.3101		13.4004		19.4832		8.50562		76.7266		9.75146		13.9556		16.2856		34.3335		12.7041		0
435.5	1.23633		-7.50317		17.793		20.7227		19.1018		17.2366		13.4893		19.3689		8.68237		76.4932		9.65967		14.0234		16.1182		34.1694		12.2612		0
436.5	1.62109		-7.16602		17.8984		21.0845		19.3447		17.3376		13.6714		19.457		9.07275		76.9858		10.0549		14.2576		16.6174		34.3848		12.4524		0
437.5	1.70215		-7.24829		17.981		20.9998		19.2764		17.219		13.6763		19.6218		8.96851		76.8799		10.0938		14.4119		16.5962		34.2512		12.4578		0
438.5	1.35425		-7.43091		18.3562		20.9087		19.1714		17.2727		13.6809		19.646		8.78882		76.832		10.0242		14.4319		16.521		34.2297		12.4448		0
439.5	1.50415		-7.03442		18.5107		21.2048		19.4922		17.491		13.8862		19.9036		9.02612		76.8003		10.1243		14.4814		16.8127		34.5298		12.8594		0
440.5	1.71436		-6.53979		18.7039		20.8613		19.6501		17.7097		14.3689		19.9519		9.16113		76.9368		10.4812		14.7239		16.9504		35.002		12.8223		0
441.5	1.81226		-6.70532		18.5718		20.6106		19.5918		17.6809		14.3438		19.811		8.96143		76.9836		10.1531		14.5764		17.1631		35.0198		12.8079		0
442.5	1.56104		-7.25098		18.2666		20.4626		19.1387		17.5137		13.9023		19.3958		8.91235		76.8198		9.9729		14.2593		16.6921		34.7834		12.6536		0
443.5	1.3728		-7.29028		18.2078		20.3293		18.8892		17.196		13.5896		19.2363		8.70923		76.9712		10.0154		14.0032		16.3452		34.5925		12.7351		0
444.5	1.36768		-7.25024		18.304		20.3225		19.0325		17.092		13.6792		19.5991		8.83887		77.3933		10.3508		14.1262		16.6362		34.4563		12.3877		0
445.5	1.53296		-7.08472		18.5247		20.2664		18.8428		17.2036		14.0269		19.6423		8.85229		77.157		10.4548		14.0261		16.8523		34.5864		12.2458		0
446.5	1.38037		-7.2959		18.4065		20.1101		18.7498		17.1316		13.8918		19.6086		8.74341		76.9761		10.2434		13.9961		16.7063		34.4915		12.3945		0
447.5	1.26416		-7.41504		18.3589		20.2361		18.8838		17.2734		13.5757		19.5715		8.70264		77.0071		10.1733		13.7827		16.7336		34.396		12.2805		0
448.5	1.51855		-7.44629		18.2661		20.1909		18.948		17.3662		13.5154		19.2581		8.7207		76.8301		10.2898		13.8035		16.4255		34.4224		12.1602		0
449.5	0.898682		-7.83447		18.0076		19.7634		18.5139		16.9668		13.303		18.9875		8.28174		76.3069		9.88574		13.5264		16.1519		34.2913		11.6289		0
450.5	0.943848		-7.69482		18.3586		20.1875		18.9355		17.2041		13.6667		19.4939		8.46191		76.3762		10.0522		13.647		16.4636		34.7463		11.8015		0
451.5	1.19556		-7.64087		18.2344		20.0374		18.9248		17.1975		13.6602		19.3813		8.70435		76.2537		10.2087		13.4312		16.4932		34.8086		12.2422		0
452.5	1.06763		-7.96704		18.0183		19.7051		18.635		17.6343		13.7148		19.0444		8.63184		76.3218		10.218		13.0815		16.2366		34.5422		12.1052		0
453.5	0.810791		-8.12769		17.77		19.394		18.4883		23.7588		13.4783		18.9138		8.36621		76.1887		9.98022		13.0718		16.3516		34.4004		11.9985		0
454.5	0.876221		-7.93164		18.062		19.4602		18.6047		21.511		13.4641		18.9561		8.59155		76.3225		9.9436		13.187		16.4185		34.4109		11.927		0
455.5	0.85498		-7.99438		17.9126		19.3118		18.5801		20.2786		13.3625		18.5315		8.40942		75.8892		10.0115		12.9553		15.9956		34.325		11.9036		0
456.5	0.604736		-7.83252		17.7393		19.5166		18.8516		20.085		13.3545		18.6877		8.42749		75.9546		9.9082		12.998		16.0486		34.3665		11.6841		0
457.5	0.467529		-7.90625		17.6318		19.3167		18.3828		20.2004		13.1047		18.8271		8.2627		75.5515		9.95459		12.9226		15.7905		34.3271		11.7395		0
458.5	0.589355		-7.98633		17.5688		19.0061		18.1182		20.0259		12.9314		18.5764		8.20483		75.3264		9.71826		12.9502		15.8037		34.2056		11.8716		0
459.5	0.499268		-8.12305		17.9026		19.094		18.1536		20.2422		13.0112		18.5032		8.4856		75.3137		9.677		12.6038		15.5222		34.0098		11.9448		0
460.5	0.462402		-8.00513		17.7173		19.0518		18.1318		20.0742		12.8271		18.4595		8.30933		75.3843		9.44385		12.5364		15.3801		33.9368		11.97		0
461.5	1.01807		-7.67212		17.8887		19.4138		18.5476		20.291		12.9084		18.657		8.48535		75.7756		9.55786		12.7759		15.593		34.2913		11.9578		0
462.5	0.644775		-7.83594		17.6924		19.1399		18.4053		20.0762		12.7415		18.4988		8.22339		75.7424		9.59546		12.614		15.3052		33.6074		11.7622		0
463.5	0.496826		-7.92529		17.8987		19.1416		18.3748		20.1243		12.522		18.3015		8.13257		75.5466		9.62573		12.5466		15.2925		32.2971		11.772		0
464.5	0.625488		-7.68774		18.4487		19.2639		18.4304		20.5161		12.6877		18.5876		8.41235		75.3594		9.58667		12.9719		15.3936		33.2644		11.8403		0
465.5	0.596436		-8.10815		18.0278		19.0046		18.3003		20.2253		12.541		18.5388		8.1145		74.8816		9.26172		12.6458		15.1499		33.9707		11.6106		0
466.5	0.439697		-8.43579		17.8667		18.8308		17.9978		20.0583		12.5293		18.2239		8.36792		74.437		9.31958		12.697		14.8398		33.8503		11.2036		0
467.5	0.257568		-8.19116		17.6724		18.7781		17.9263		20.3127		12.5425		18.2249		8.17017		74.1641		9.38379		12.5583		14.7927		34.0903		11.2498		0
468.5	0.144043		-8.06665		17.9463		18.6531		17.9543		20.4392		12.5461		18.2861		7.45679		74.4333		9.2915		12.7297		14.9006		34.0513		11.6663		0
469.5	-0.121582		-8.16187		17.7588		18.5923		17.8337		20.1782		12.4712		17.9995		6.13818		74.5884		9.24219		12.5554		14.8394		33.9084		11.5029		0
470.5	-0.269775		-8.54224		17.4063		18.3379		17.75		20.105		12.0791		17.8179		5.32446		74.1287		9.06396		12.3389		14.4871		34.0059		11.1643		0
471.5	-0.105469		-8.35645		17.4817		18.4189		17.7463		20.3916		12.1157		18.252		5.4314		74.0342		9.21289		12.5229		14.552		34.2031		11.5151		0
472.5	-0.177979		-8.26172		17.4382		18.4363		17.7456		20.5066		11.9705		18.2056		5.35815		73.6575		9.09448		12.2139		14.5093		34.189		11.5762		0
473.5	0.081543		-8.4043		17.4631		18.446		17.7415		20.4846		11.8801		17.9851		5.20239		73.5649		9.06665		11.8982		14.6675		34.1455		11.4324		0
474.5	0.345459		-8.47046		17.5679		18.7004		17.6738		20.5378		12.0613		18.1799		5.23242		73.854		9.16992		12.1597		14.592		34.0774		11.5671		0
475.5	0.506104		-7.90161		17.9727		19.2363		18.0408		21.1946		12.4829		18.4714		5.66504		74.2678		9.70239		12.1646		15.2244		34.6545		11.9226		0
476.5	0.542725		-7.53516		18.1213		19.3911		18.377		21.1453		12.8713		18.6926		5.93066		74.6543		9.50439		12.0371		15.3364		35.083		12.1965		0
477.5	0.492676		-7.3811		18.2583		19.54		18.6003		21.0947		12.9824		18.7661		6.13672		74.7373		9.48071		12.0674		15.3875		35.1814		12.0735		0
478.5	0.759033		-7.3418		18.3086		19.4502		18.7004		21.1584		12.9858		18.6909		6.12158		74.8118		9.60596		12.1265		15.6311		35.0103		12.0549		0
479.5	0.637939		-7.11816		18.3401		19.261		18.8816		21.0618		12.906		18.8748		6.23682		75.0212		9.64526		12.0527		15.9971		34.7729		12.5833		0
480.5	0.458496		-7.56689		17.9468		19.2043		18.5781		20.948		12.585		18.6233		6.03369		74.7542		9.84302		11.9832		15.3906		34.123		12.1794		0
481.5	0.344482		-7.52637		17.894		18.9275		18.384		20.9761		12.4512		18.4465		5.60156		74.4644		9.56592		11.6743		15.1704		32.6157		11.9128		0
482.5	0.281982		-7.73535		17.6936		18.873		18.1064		20.7031		12.3633		18.3142		5.23657		74.2034		9.35962		11.5627		15.0293		28.8333		11.8325		0
483.5	0.0612793		-8.00269		17.8022		18.7207		18.0493		20.303		12.5669		18.1155		5.0437		74.1516		9.49902		11.262		14.8445		24.5027		11.7671		0
484.5	0.561768		-7.54248		17.8928		19.1316		18.4465		20.5999		12.8345		18.5034		5.04688		74.0625		9.77905		11.2263		15.2349		22.7593		11.9634		0
485.5	0.834473		-7.71973		17.9292		19.292		18.6055		20.8064		12.7971		18.7859		5.46973		74.2405		9.83765		10.908		15.3354		22.9141		12.1306		0
486.5	0.869873		-7.68188		18.2661		19.3948		18.6907		20.9192		12.7854		18.9358		5.48511		74.2429		9.90845		10.9338		15.4814		21.998		12.1421		0
487.5	1.24707		-7.48193		18.231		19.595		18.948		21.1936		13.1646		19.0579		5.72095		74.3096		10.2639		11.3101		15.5942		21.4841		12.8328		0
488.5	1.41748		-7.22437		18.6184		20.0505		19.0972		21.2161		13.4133		19.4036		6.06226		74.5249		10.4788		11.4551		15.9263		22.7476		12.844		0
489.5	1.47314		-7.22827		18.646		20.3374		19.3718		21.5918		13.5679		19.5105		6.24707		74.5476		10.7087		11.5732		15.9319		24.2261		12.9812		0
490.5	1.94873		-6.46655		19.2961		20.9919		19.9143		22.1079		14.0972		20.3325		6.98242		74.3035		11.3679		12.3145		16.437		25.1111		13.6182		0
491.5	2.56665		-6.01636		19.7842		21.2888		20.4167		22.4758		14.3298		20.3931		7.36621		74.7542		11.801		12.8169		16.762		25.6406		13.8318		0
492.5	3.62964		-5.08228		20.9385		22.7515		21.6201		23.5815		15.8262		21.4844		8.50537		75.875		12.8015		14.2239		18.1692		26.7747		15.0264		0
493.5	4.26782		-4.6333		21.6155		22.9934		22.2832		24.3506		16.1128		22.1079		8.99536		76.3411		13.1458		14.6299		18.7332		27.3079		15.9329		0
494.5	4.42798		-4.4519		21.5884		23.1487		22.4543		24.4453		16.468		22.3347		9.06494		76.3252		13.1504		14.5496		18.687		27.5945		16.2278		0
495.5	3.55078		-4.57373		21.7778		23.363		22.1924		24.2141		16.3569		22.4531		8.89551		76.1428		13.1167		14.6074		18.481		27.4858		16.2458		0
496.5	-1.50732		-4.34912		21.9727		23.426		22.5232		24.6133		16.364		22.6477		8.87988		76.3125		13.3198		14.512		18.3914		27.6042		16.2363		0
497.5	-9.59155		-4.38428		21.666		23.3752		22.0576		24.4199		16.1462		22.5334		8.81934		76.3367		13.385		14.2834		18.0928		27.3032		16.0088		0
498.5	-7.91821		-4.53418		21.626		23.3418		21.7798		24.3816		16.2139		22.3779		8.74536		76.1914		13.29		14.4187		18.0273		27.5015		15.9771		0
499.5	-5.08521		-4.45703		21.8184		23.447		22.0718		24.6357		16.3667		22.7571		8.86206		76.2097		13.4446		14.3362		18.292		27.2473		16.084		0
500.5	-2.28149		-3.93066		21.9673		23.7136		22.1409		24.8567		16.52		22.7354		9.10181		76.5366		13.8135		14.5608		18.5503		27.3188		16.0999		0
501.5	-1.66504		-4.16187		21.6594		23.6138		22.1152		24.8372		16.5161		22.9089		9.19824		76.2891		13.6626		14.4758		18.4502		27.3545		15.7244		0
502.5	-1.65894		-3.80249		21.7129		23.9341		22.3511		25.1396		16.9111		23.1782		9.48755		76.7039		13.6721		14.9504		18.6353		27.542		16.2649		0
503.5	-2.49146		-4.38184		21.0486		23.1226		21.8569		24.3914		16.0979		22.1748		8.72852		76.0232		12.9758		14.2307		17.7141		26.6909		15.5374		0
504.5	-1.97998		-4.28857		21.1038		23.2817		22.0027		24.7156		16.1807		22.2917		9.10596		76.3218		13.1152		14.6909		17.8174		26.5542		15.7004		0
505.5	-2.01929		-4.70093		20.8879		22.7065		21.6838		24.6028		15.7747		22.2544		8.81567		76.2117		12.9333		14.6824		17.5686		26.1792		15.2229		0
506.5	-2.09082		-5.04565		20.4829		22.5007		21.4167		23.9832		15.4705		21.7144		8.45752		75.5286		12.4136		14.1924		17.2661		25.2952		14.8594		0
507.5	-2.90747		-5.72607		19.918		21.8794		20.7263		23.1792		14.8074		21.1519		7.95801		74.7944		11.6331		13.4028		16.6731		24.5295		14.0847		0
508.5	-2.50684		-5.35132		20.1423		21.8967		20.7815		23.0396		15.0198		20.8359		7.93896		74.6641		11.7122		13.259		16.6611		23.9868		14.1099		0
509.5	-2.76978		-5.71045		19.7795		21.8074		20.5684		23.0437		14.4148		20.7876		7.76392		74.3181		11.5208		12.9194		16.354		22.7878		14.0176		0
510.5	-2.83032		-6.00635		19.7026		22.0891		20.5898		23.1331		14.6394		20.9724		7.41357		74.48		11.5952		12.9109		16.2644		20.6443		14.1091		0
511.5	-2.75049		-6.02271		19.5288		21.7402		20.3293		22.6563		14.5854		20.8354		7.2085		74.0896		11.5283		12.7937		15.8105		17.5327		14.0315		0
512.5	-2.59277		-6.30298		19.4075		21.7715		20.4971		22.8059		14.5813		20.8245		7.35669		74.1262		11.7361		12.8843		15.8286		15.9375		14.2493		0
513.5	-2.81714		-6.28076		19.158		21.4258		20.5679		22.9495		14.3359		20.8403		7.24121		73.8633		11.4167		12.5017		15.7395		14.6514		13.9832		0
514.5	-2.51514		-6.32178		19.2241		21.1392		20.698		22.6575		14.4192		20.969		7.18701		74.2627		11.5457		12.3442		15.9111		13.873		13.7939		0
515.5	-2.44849		-6.07422		19.313		21.8838		20.5811		22.7786		14.6082		21.074		7.46313		74.3115		11.551		12.7263		16.1902		13.3599		13.8496		0
516.5	-1.74829		-5.32837		20.0637		22.1365		20.9692		23.3174		14.8025		21.5225		7.84961		74.502		12.0083		12.958		16.5271		14.1125		14.2844		0
517.5	-1.3623		-4.91992		20.26		22.5107		21.5349		23.7317		15.3193		21.9768		8.40332		74.8347		12.5161		13.2786		17.1655		15.2393		14.9036		0
518.5	-1.15649		-5.02832		20.52		22.5896		21.4919		23.8428		15.4033		22.0308		8.40747		75.2432		12.2068		13.2944		17.1589		15.2466		15.1399		0
519.5	-0.764648		-4.54712		20.7427		22.8489		21.6448		24.1687		15.7271		22.0476		8.58008		75.5452		12.4644		13.5784		17.3479		16.1038		15.2668		0
520.5	-0.534424		-3.99878		21.1016		23.4026		22.1721		24.3718		16.0022		22.5071		9.18213		75.9336		12.8821		13.9441		17.9988		17.365		16.0017		0
521.5	-0.582275		-3.79419		21.4409		23.6089		22.3962		24.5935		15.9521		22.7759		9.34692		75.6978		13.3367		14.4514		18.2654		16.5625		16.084		0
522.5	0.0317383		-3.29858		21.7786		23.7971		22.8606		25.0505		16.6169		23.4192		9.44873		75.7593		13.7542		14.8008		18.6523		12.8367		16.7185		0
523.5	0.535889		-2.82861		22.2908		24.3066		23.5425		25.8118		17.2312		23.8125		9.96045		76.5212		14.166		15.2153		18.8223		8.84668		17.1482		0
524.5	0.57666		-2.78271		22.5581		24.6675		23.615		26.2461		17.4121		24.0142		10.3438		76.7695		14.4885		15.2888		19.073		3.5625		17.5334		0
525.5	1.16675		-2.36304		22.8467		25.2786		24.1482		26.9019		17.8425		24.6528		10.7866		77.4175		14.7712		15.7505		19.645		5.15723		17.9114		0
526.5	1.89185		-1.84619		23.3513		25.5925		24.7256		27.2754		18.4138		25.0798		11.2834		78.0229		15.1973		16.0442		20.3279		8.32739		17.97		0
527.5	2.40283		-1.22534		23.8005		26.1475		25.0452		27.8203		18.5603		25.7358		12.1311		78.4673		15.687		16.7192		20.7463		12.4121		17.3523		0
528.5	2.55249		-1.09204		24.2498		26.5291		25.304		28.0557		18.783		25.9878		12.3677		78.8328		15.9226		17.1396		20.989		13.5896		17.1565		0
529.5	2.87231		-0.718506		24.4961		26.8606		25.4678		28.2336		18.7458		26.2944		12.3748		78.8972		16.2429		17.3389		20.9573		14.2266		17.2092		0
530.5	2.99487		-0.534668		24.7039		26.9832		25.9568		28.5676		19.1455		26.6216		12.6345		79.0881		16.3738		17.4995		21.1716		13.6885		17.5481		0
531.5	3.25708		-0.553467		24.6777		27.1348		26.0425		28.3354		19.2805		26.7407		12.5874		79.2271		16.2678		17.5071		21.5413		13.2788		17.7515		0
532.5	3.43213		-0.499268		24.6375		27.1074		25.7117		28.1189		19.377		26.5779		12.5515		79.1877		16.1626		17.3872		21.593		13.0496		17.8528		0
533.5	3.33276		-0.594727		24.6785		27.104		25.7285		28.1309		19.5007		26.3572		12.4568		78.9641		16.2097		17.4478		21.5068		12.9473		17.9504		0
534.5	3.48315		-0.70752		24.6401		27.1807		25.8206		28.0876		19.6013		26.5786		12.6755		78.8391		16.1316		17.4143		21.3203		12.9468		17.8774		0
535.5	3.50586		-0.5625		24.7356		27.3848		25.8037		28.4094		19.3403		26.7996		12.7209		78.5862		16.4033		17.5808		21.1582		13.1704		17.9087		0
536.5	3.38135		-0.223633		24.6531		27.406		25.8726		28.3511		19.355		26.9939		12.9133		78.6807		16.3008		17.4895		21.4534		13.322		17.8665		0
537.5	3.84058		-0.268799		24.7881		27.4739		25.8982		28.6104		19.4067		27.0249		13.1199		79		16.5168		17.7808		21.7068		14.1052		18.0066		0
538.5	3.73755		-0.169189		24.7117		27.7024		25.9863		28.6418		19.73		27.041		13.1067		79.0134		16.3386		17.55		21.5571		14.937		18.2524		0
539.5	3.7251		-0.36084		24.6667		27.5852		26.1252		29.0071		19.6748		26.8762		13.1536		79.1829		16.2903		17.3948		21.6038		13.3552		18.2957		0
540.5	4.06177		-0.00341797		25.0432		27.9915		26.3699		29.0554		19.9929		26.9929		13.2756		79.4219		16.5745		17.5808		21.8669		11.8918		18.5049		0
541.5	3.99194		-0.248291		24.7825		27.5232		26.228		28.6533		19.8752		27.0139		12.9937		79.2751		16.302		17.1875		21.4126		10.063		18.3274		0
542.5	4.25586		-0.331543		24.9231		27.5244		26.3162		28.6934		19.9507		27.0051		13.0015		79.2075		16.3545		17.228		21.3469		9.9375		18.3022		0
543.5	4.57935		-0.0112305		24.9771		27.7939		26.26		29.0691		20.3752		27.3081		13.3521		78.9475		16.5688		17.2075		21.3804		9.78394		18.3108		0
544.5	4.74219		-0.0170898		25.0588		27.5369		26.3435		29.1797		20.4221		27.0862		13.2803		79.1943		16.4927		17.2053		21.5513		10.2271		18.5259		0
545.5	4.80615		-0.246338		25.1436		27.4646		25.9126		28.7275		20.2603		26.8962		13.4114		78.8921		16.3025		17.1296		21.166		9.86206		18.3809		0
546.5	5.03687		-0.174561		25.2639		27.4219		25.9602		28.5854		20.3696		27.0884		13.4265		78.9946		16.0156		17.2354		21.147		9.52539		18.1931		0
547.5	4.65479		-0.249756		24.9141		27.1062		25.8447		28.5127		20.2625		26.6824		12.7893		78.6833		16.1677		17.01		20.7209		9.41699		17.7495		0
548.5	4.70654		-0.293213		25.0344		27.2959		26.0571		28.7429		20.2986		26.9617		12.7307		78.6128		16.1633		17.0308		20.927		9.22754		17.9553		0
549.5	4.79883		-0.264404		24.8853		27.2183		25.8696		28.571		19.9592		26.9722		12.75		78.6467		15.9392		16.9094		20.7871		9.04565		17.9692		0
550.5	4.9458		-0.292725		24.9788		27.7703		26.1013		28.5125		20.022		27.375		12.9683		79.0735		16.1399		16.9902		21.2085		9.05127		18.3027		0
551.5	5.05713		-0.372559		24.7114		27.4373		25.9314		28.4546		19.8674		27.2881		12.8582		78.908		15.887		16.7441		21.0999		8.56885		17.9695		0
552.5	5.06836		-0.371826		24.7822		27.4482		25.9436		28.6123		20.075		27.4846		12.7349		78.6736		15.843		16.9414		21.0935		8.89404		17.854		0
553.5	4.89917		-0.299072		24.8198		27.3167		25.7058		28.7813		19.9639		27.3977		12.8984		78.4407		15.6421		16.9097		20.8384		8.74585		17.7654		0
554.5	4.79468		-0.426025		24.7095		27.2305		25.5635		28.5859		19.6414		27.1833		12.6777		78.2368		15.6211		16.814		20.5674		8.43262		17.2969		0
555.5	4.89746		-0.435059		24.6821		27.2937		25.3184		28.5488		19.7583		27.0691		12.5481		77.9602		15.5176		16.718		20.6235		8.16284		17.293		0
556.5	4.84058		-0.84375		24.5171		27.1367		25.467		28.3687		19.8259		26.9502		12.5422		78.1255		15.313		16.543		20.7668		7.95044		17.053		0
557.5	5.0481		-0.86792		24.5425		27.0154		25.5747		28.5408		19.7239		27.2905		12.6726		78.0156		15.3005		16.4961		20.8083		7.98364		17.2654		0
558.5	5.24707		-0.735596		24.7651		27.4858		25.6882		28.74		19.791		27.1792		12.9426		78.135		15.1995		16.6396		20.8687		8.20361		17.5894		0
559.5	5.39087		-0.797852		24.5806		27.5825		25.8848		28.9299		20.0117		27.1875		13.0762		77.9255		15.1902		16.6592		20.7766		7.82251		17.8171		0
560.5	5.49707		-0.875732		24.5579		27.4768		25.9595		29.054		19.8911		27.2124		12.9158		78.0427		15.1494		16.7996		20.8325		7.74365		17.6321		0
561.5	5.67993		-0.705322		24.6401		27.2722		25.7542		28.793		19.7815		27.1755		12.7393		78.2249		15.0891		16.667		20.6392		7.60669		17.6025		0
562.5	5.59424		-0.698486		24.6028		27.1704		25.6167		28.7571		19.8894		27.0718		12.9797		78.3823		15.0381		16.5281		20.7126		7.66724		17.5054		0
563.5	6.34912		0.00952148		25.0715		27.7781		26.2312		29.2661		20.2905		27.801		13.4734		79.1643		15.2876		16.8503		21.4128		8.43335		18.271		0
564.5	6.96362		0.231689		25.3738		28.1147		26.4844		29.4058		20.6133		27.9924		13.8167		79.6052		15.6956		17.1431		21.7327		8.17114		18.2979		0
565.5	7.02368		0.0842285		25.3398		27.9578		26.5808		29.1514		20.3643		28.0479		13.6343		79.5752		15.5789		17.2673		21.511		7.68066		18.0515		0
566.5	7.24023		-0.0131836		25.2432		28.0327		26.613		29.0417		20.4763		27.937		13.8057		79.7937		15.6243		17.2324		21.3708		7.50317		18.3118		0
567.5	7.46729		-0.0925293		25.5161		28.0244		26.5837		29.4019		20.7092		27.8728		13.4639		79.9592		15.6335		17.114		21.4602		7.58008		18.5068		0
568.5	7.44873		0.172363		25.6172		27.876		26.4968		29.2827		20.9421		27.9414		13.8003		79.6968		15.4326		17.2515		21.0347		7.39819		18.3472		0
569.5	7.47095		-0.083252		25.354		28.0032		26.3208		29.2104		20.532		27.8618		13.7373		79.5757		15.2666		17.2061		20.8711		7.09155		18.3267		0
570.5	7.75757		0.108154		25.5623		28.1387		26.6409		29.6775		20.8008		28.104		14.4021		80.0752		15.6621		17.6572		21.0669		7.03882		18.6748		0
571.5	7.78027		0.229492		25.3496		28.303		26.6069		29.7732		20.7878		28.0371		14.335		79.8293		15.6714		17.635		20.7773		6.72192		18.5471		0
572.5	7.896		0.493408		25.7317		28.4719		26.5593		29.9202		21.0229		28.3152		14.9797		79.8845		15.8591		17.7029		21.0181		7.06689		18.5498		0
573.5	7.85034		0.461182		25.6533		28.3967		26.6462		29.6799		20.9856		28.1462		14.7896		79.7363		15.7639		17.5623		20.8621		7.01318		18.3354		0
574.5	8.12793		0.532959		26.0793		28.406		26.8608		29.8125		21.2515		28.4607		8.21948		80.1394		16.0095		17.53		20.9382		7.13281		18.3701		0
575.5	8.08813		0.192139		25.8335		27.7083		26.8098		29.6572		21.2102		28.7974		-9.20532		80.178		15.9126		17.4558		20.9597		7.19189		18.1895		0
576.5	8.27368		0.414307		25.9155		27.7395		27.1238		29.7932		21.2927		28.6938		-21.6697		80.2041		16.1572		17.3643		20.7075		7.08691		18.2998		0
577.5	8.2085		0.50708		25.8101		27.9458		27.1348		29.9744		21.4336		28.7988		-20.928		80.2349		15.6436		17.6338		21.0039		6.91748		18.5244		0
578.5	8.0813		0.276123		25.6975		27.8994		26.8689		29.6479		20.9246		28.5828		-23.3306		79.8215		15.4292		17.5776		20.7283		6.67407		18.0513		0
579.5	8.35278		0.0761719		25.6538		27.895		26.9568		29.9426		21.3059		28.7305		-24.8699		80.2424		15.9265		17.6199		21.2087		6.79272		18.167		0
580.5	8.22266		-0.137939		25.7498		27.7876		26.6904		29.9319		21.062		28.5979		-26.6826		80.8315		15.5979		17.6995		21.3884		6.57031		18.1184		0
581.5	8.03076		-0.135254		25.4285		27.6611		26.3738		29.4512		20.7969		28.437		-28.0974		80.9365		15.3113		17.3989		21.0776		6.25586		17.9402		0
582.5	8.17529		-0.36377		25.208		27.8081		26.5071		29.4001		21.0039		28.7253		-28.1624		80.9063		15.4639		17.02		21.5254		6.39209		17.7583		0
583.5	8.3291		-0.507324		25.3037		27.8201		26.3916		29.2405		20.9504		28.5442		-28.1992		80.4189		15.6814		16.8457		21.4731		6.30811		17.749		0
584.5	8.323		-0.601074		25.1589		28.0588		26.2776		29.301		20.8616		28.2307		-28.6519		80.1016		15.7295		16.9917		21.2668		6.19287		17.7224		0
585.5	8.69263		-0.592529		25.4221		28.1951		26.2688		29.8062		21.0256		28.3979		-28.6575		80.3745		16.051		17.6858		21.8337		6.13843		17.9697		0
586.5	8.81714		-0.424805		25.5762		28.4104		26.8145		29.7278		21.1802		28.5457		-28.8726		80.5784		15.9495		17.9465		21.8357		6.1438		18.0439		0
587.5	8.94434		-0.272949		25.4714		28.3672		26.9717		29.4683		21.1838		28.6851		-28.9414		80.3464		15.7458		17.6309		22.1262		6.05908		18.1965		0
588.5	8.93408		-0.555908		25.3706		28.3911		26.7097		29.6016		21.24		28.7017		-28.8496		80.4678		15.8059		17.5869		21.9531		5.97754		18.1621		0
589.5	8.76807		-0.735596		25.1411		28.5046		26.8965		29.7573		21.1526		28.5774		-29.2041		80.8069		15.8303		17.3174		21.9587		5.72852		18.0107		0
590.5	8.97363		-0.733154		25.3674		28.8279		26.7661		29.939		21.2554		28.3269		-29.4602		81.0317		16.0313		17.1838		22.116		5.9292		17.9312		0
591.5	9.40234		-0.895264		25.5671		28.8042		27.1614		30.293		21.2388		28.3525		-29.4238		81.3396		16.2424		17.0085		22.0427		5.83423		18.0305		0
592.5	9.42505		-0.84668		25.7607		28.6401		27.179		30.2793		21.6221		28.574		-29.5122		81.4617		16.4475		17.3188		22.0535		5.88745		18.0427		0
593.5	9.55396		-1.11987		25.811		28.95		27.0815		30.2871		21.1477		28.6362		-29.5081		81.3669		16.4988		17.3416		21.8296		5.49438		18.2095		0
594.5	9.62744		-1.19092		25.6321		28.8708		27.1274		30.2896		21.3		28.5576		-29.5747		81.4128		16.3533		16.9988		22.0061		5.49194		18.0718		0
595.5	9.24561		-1.37329		25.4614		28.4553		26.468		29.9465		20.7668		28.0942		-29.6394		81.0364		15.7903		16.6328		21.7083		4.88452		17.5286		0
596.5	8.99097		-1.80664		25.1787		28.415		26.5793		29.8062		20.8098		28.1331		-29.7991		80.8416		15.7666		16.6973		21.5532		4.68091		17.5378		0
597.5	9.03906		-1.43384		25.3591		28.4617		26.8198		29.8035		21.0457		28.6475		-29.8069		81.0789		16.0142		16.6702		21.6753		4.80518		17.9231		0
598.5	9.05664		-1.38086		25.3984		28.6709		26.8047		30.0833		20.9919		28.8689		-29.9922		81.1987		15.6116		16.5852		21.7505		4.7915		17.7686		0
599.5	8.99023		-1.20508		25.0449		28.4702		26.8965		30.0586		20.7012		28.6921		-30.1582		81.2058		15.4255		16.2949		21.7793		4.25244		17.5669		0
600.5	9.24756		-0.968994		25.3796		28.8811		27.1833		30.3035		20.7966		28.8149		-29.9124		81.5503		15.7268		16.4084		21.4456		4.52734		17.8364		0
601.5	9.1521		-1.17212		25.2778		28.4092		26.98		30.4084		20.7065		28.9521		-30.1831		81.3315		15.509		16.405		21.2878		4.22852		17.8623		0
602.5	9.29834		-1.04614		25.344		28.4539		26.967		30.292		20.698		29.042		-30.3794		81.3538		15.615		16.2151		21.7097		4.00586		17.9314		0
603.5	9.21802		-1.07373		25.3928		28.6057		26.9507		30.2004		20.728		28.9724		-30.1355		81.22		15.6155		16.396		21.7207		3.77246		17.894		0
604.5	9.31006		-0.908936		25.2144		28.5044		26.894		29.968		20.9333		28.8433		-30.3418		81.2129		15.7759		16.3538		21.5508		3.34033		18.0857		0
605.5	9.5437		-1.05664		25.2671		28.645		27.084		29.7815		20.9521		28.7974		-30.0701		80.8794		15.7822		16.5195		21.792		2.67114		17.8718		0
606.5	9.62769		-0.63501		25.5281		28.6455		27.0356		30.0779		20.8416		28.8953		-29.873		81.0837		16.0991		16.6887		21.9307		2.62622		18.1462		0
607.5	9.43188		-0.978027		25.2637		28.53		26.9338		29.8213		20.781		28.4727		-30.1643		80.4653		15.9099		16.1626		21.7542		2.0564		18.0022		0
608.5	9.55444		-0.845703		25.5645		28.5723		27.1184		29.8877		20.8708		28.7991		-30.0845		80.0574		15.9912		16.5627		21.9141		2.13501		18.1228		0
609.5	9.61743		-0.610352		25.8984		28.6628		27.262		30.1201		21.0332		29.0188		-30.2014		80.5613		16.0635		16.5637		22.1389		1.77637		18.1064		0
610.5	9.65332		-0.555908		25.8914		28.6401		27.0356		29.9668		21.0981		29.0554		-30.3191		80.271		16.1494		16.4927		22.0112		6.16626		18.0498		0
611.5	9.7417		-0.683594		25.925		28.677		26.8481		29.8435		20.9854		29.0439		-30.2639		80.272		16.1157		16.387		22.2258		17.0791		18.085		0
612.5	9.93921		-0.571045		25.8892		28.8601		27.0796		30.0525		21.0283		28.9609		-30.3735		81.1426		16.1755		16.6047		22.0471		14.9556		18.157		0
613.5	9.6709		-0.833008		25.4565		28.5017		26.8826		30.0137		20.8657		29.04		-30.511		81.5764		15.8516		16.2544		22.1362		13.7583		17.8533		0
614.5	9.80469		-0.887207		25.6904		28.6545		26.8958		29.981		20.791		29.0872		-30.5483		81.4426		16.125		16.0991		22.2151		13.7764		17.7341		0
615.5	9.96655		-0.989502		25.4778		28.4802		27.0264		29.9546		20.8171		28.948		-30.2717		81.0217		16.2893		16.1343		22.1875		13.2612		17.5527		0
616.5	9.61035		-1.20728		25.1694		28.3577		26.9802		29.6792		20.8579		29.0273		-30.3945		80.7173		16.0527		16.0342		22.147		12.2488		17.343		0
617.5	9.47998		-1.40942		24.9314		28.0903		26.645		29.5701		20.6873		28.6868		-30.7227		80.613		15.917		15.7312		21.9685		11.3787		17.2053		0
618.5	9.61377		-1.36035		24.9844		28.1804		26.572		29.7498		20.8325		28.5593		-30.5071		80.5066		15.8086		15.6379		22.0984		11.2339		17.4277		0
619.5	9.97363		-0.867676		25.394		28.553		27.0176		29.9121		21.0964		28.5757		-30.1863		80.7896		16.1147		16.2292		22.2991		11.0295		17.4658		0
620.5	9.85352		-0.907959		25.5552		28.8013		26.967		29.8777		21.0208		28.8035		-30.1829		81.0273		16.4414		16.2302		22.4446		10.9011		17.489		0
621.5	9.93042		-1.11768		25.064		28.552		26.9336		29.9641		20.9006		28.8647		-30.3135		80.6357		15.8108		15.8157		22.7627		10.4934		17.3574		0
622.5	9.79102		-1.07813		25		28.3416		26.7744		29.8384		20.9907		28.7939		-30.375		80.8652		15.6985		16.04		22.9214		10.406		17.4934		0
623.5	9.76416		-0.875244		25.1162		28.3191		26.7158		29.8394		20.9023		29.1101		-30.22		80.2859		15.9336		16.1516		23.3462		10.4619		17.3652		0
624.5	10.0974		-0.894531		25.2214		28.5417		26.9868		29.9753		21.1614		29.2012		-30.103		78.8015		16.2732		16.2969		23.4954		12.136		17.5779		0
625.5	10.3357		-1.03882		25.4011		28.7415		27.0571		30.1877		21.2634		29.3044		-29.8091		78.5413		16.3848		16.511		23.5537		19.0771		17.5867		0
626.5	10.2964		-0.830078		25.5046		28.7263		26.9011		30.3062		21.2271		29.2852		-29.8972		78.4932		16.3354		16.4111		23.4734		33.5798		17.4197		0
627.5	10.1492		-0.979736		25.3999		28.6587		26.8889		30.4097		21.0007		29.0532		-29.897		78.7468		16.158		16.4148		23.5474		55.1421		17.6675		0
628.5	10.1855		-1.03735		25.428		28.6165		26.8196		30.2512		20.8936		29.1367		-30.0613		78.6592		16.0337		16.1729		23.5708		78.4724		17.6851		0
629.5	10.0513		-1.17944		25.2983		28.6621		26.7742		29.7898		20.8967		28.8098		-30.106		78.2649		15.8635		16.0237		23.1633		84.4719		17.1052		0
630.5	10.0701		-0.947021		25.293		28.8057		26.853		29.8584		20.9644		29.0557		-30.4014		78.3633		15.9202		16.0947		23.1824		99.9043		17.2529		0
631.5	9.94238		-0.871094		25.0186		28.897		26.8481		29.9421		21.1138		28.7974		-30.3625		78.241		16.1104		16.2583		23.241		116.515		17.6313		0
632.5	10.0955		-0.70752		25.2617		28.9702		26.8916		30.1096		21.0054		29.0515		-29.9963		78.4646		16.3511		16.2263		23.0942		118.917		17.5		0
633.5	9.82471		-0.863525		25.1072		28.8599		26.6853		30.0574		21.0107		28.8572		-30.4626		77.9639		16.1567		16.074		22.8025		118.605		17.3904		0
634.5	9.57593		-0.879395		24.8062		28.5852		26.447		29.8152		20.7239		28.6316		-30.9556		77.4141		16.0364		15.5015		22.376		117.975		17.4058		0
635.5	9.43994		-1.17407		24.9373		28.4338		26.1096		29.5625		20.3774		28.5342		-31.0796		76.9656		15.6658		15.1572		22.2888		117.837		17.2632		0
636.5	9.18872		-1.32104		24.9072		28.5671		26.1194		29.6753		20.4971		28.6975		-31.1394		77.3005		15.7285		15.3972		22.6262		117.951		17.3579		0
637.5	9.32593		-1.26782		24.6985		28.3599		26.3264		29.804		20.5811		28.7488		-31.2888		77.291		15.6638		15.4177		22.6145		117.615		17.3347		0
638.5	9.88965		-0.682129		25.3088		28.7185		26.6985		30.3308		21.0962		28.9075		-30.7012		77.8818		16.1792		16.0461		23.0891		118.032		17.8853		0
639.5	10.0254		-0.6875		25.5061		28.9836		26.7563		30.3853		21.1431		29.4861		-30.7241		78.0994		16.5146		15.9341		22.9666		117.906		18.2144		0
640.5	10.1252		-0.637939		25.3923		29.0881		26.7339		30.2332		21.1082		29.7427		-30.7012		78.1978		16.5083		15.9854		22.9548		117.789		18.2732		0
641.5	9.96167		-0.943604		25.4187		28.9822		26.5835		30.2815		20.9768		29.5693		-30.73		78.2266		16.509		15.7319		22.9331		117.449		18.0806		0
642.5	10.0452		-0.983887		25.3533		28.7131		26.5913		30.1458		21.0459		29.2705		-30.9666		77.946		16.4958		15.6643		22.8853		117.423		17.8936		0
643.5	10.0059		-0.834961		25.3643		28.7593		26.8459		30.2158		21.0146		29.2974		-30.9609		77.8811		16.6873		16.1292		23.0457		117.517		18.0276		0
644.5	10.0752		-0.745361		25.5049		28.6707		26.875		30.082		21.395		29.4348		-30.4819		77.978		16.7576		16.0259		23.2244		117.614		18.2478		0
645.5	10.0928		-0.906738		25.4434		28.5979		26.8984		29.9875		21.4885		29.2361		-30.7183		77.7795		16.6899		15.7085		23.2961		117.573		18.0713		0
646.5	9.85645		-1.37134		25.2703		28.5105		26.7505		29.6313		20.8977		28.7671		-31.217		77.6382		16.2629		15.406		22.9656		117.291		17.9736		0
647.5	10.0176		-1.43237		25.0183		28.5498		26.8762		29.6162		20.8745		28.8811		-31.1611		77.4797		16.3684		15.4893		22.7908		117.326		18.2095		0
648.5	10.1348		-1.53735		25.0566		28.5928		26.6899		29.7271		20.6831		28.8328		-31.0076		76.8892		16.3784		15.4348		22.6262		117.322		18.0911		0
649.5	10.199		-1.34937		25.3882		28.7249		26.7954		29.7485		21.022		29.0911		-30.7651		76.9751		16.4036		15.7737		23.002		117.515		18.2507		0
650.5	10.3391		-1.5022		25.6108		28.6604		26.8357		29.7915		21.2009		29.1892		-30.7891		76.8127		16.408		15.7649		22.9907		117.517		18.3125		0
651.5	10.4336		-1.37305		25.5872		28.6003		26.7197		30.1897		21.0847		29.3867		-30.5369		76.8264		16.2952		15.4565		22.9294		117.29		18.3015		0
652.5	10.3215		-1.39575		25.6257		28.6851		26.8962		30.1843		21.0347		28.9744		-30.5645		77.0652		16.5088		15.5413		22.8716		117.133		17.8601		0
653.5	9.9707		-1.67896		25.0547		28.469		26.6379		30.0225		20.6543		28.6599		-30.7861		76.95		16.0229		15.3315		22.1985		116.732		17.5603		0
654.5	10.1333		-1.89087		24.9316		28.626		26.3577		29.939		20.8435		28.5457		-30.8511		76.7715		15.9309		15.2188		22.4165		116.742		17.5198		0
655.5	9.82495		-2.28955		24.9075		28.636		26.3367		29.7126		20.624		28.5063		-31.0735		76.6067		15.7585		15.0981		22.0647		116.477		17.5369		0
656.5	9.67212		-2.14575		24.8718		28.5413		26.1235		29.5481		20.3711		28.7278		-31.1392		76.519		15.657		15.2251		21.7671		116.417		17.2803		0
657.5	9.63013		-2.1377		24.7539		28.28		26.301		29.4573		20.5657		28.6802		-31.3848		76.5952		15.584		15.1326		21.8545		116.449		17.2354		0
658.5	9.85132		-1.7832		25.27		28.1875		26.3706		29.7673		20.5649		28.719		-31.5322		76.6826		15.5615		15.3938		22.0767		116.43		17.55		0
659.5	9.76001		-1.81812		24.887		28.3044		26.2578		29.6865		20.4932		28.7402		-31.5603		76.5276		15.4983		15.1616		21.8271		116.511		17.3931		0
660.5	9.86328		-1.89111		25.0762		28.2866		26.3699		29.8374		20.47		29.0078		-31.2305		76.3909		15.6033		15.1709		21.9358		116.634		17.4382		0
661.5	9.67261		-1.72412		25.1736		28.2122		26.0002		29.5811		20.4622		28.6777		-31.4141		76.1643		15.4006		14.9973		22.0767		116.588		17.2546		0
662.5	9.63721		-1.70483		25.2781		28.3213		26.1672		29.7808		20.1013		28.6582		-31.2932		76.0283		15.4363		15.2686		22.0137		116.839		17.2432		0
663.5	9.75049		-1.65234		25.3706		28.5442		26.3606		29.6934		20.4014		28.7314		-31.2202		76.1394		15.5835		15.1128		22.5273		117.022		17.6101		0
664.5	9.83911		-1.41187		25.3369		28.6265		26.4006		29.7412		20.4761		28.8647		-31.1907		76.4092		15.4424		15.2644		22.6458		117.682		17.7017		0
665.5	10.0005		-1.26807		25.5784		29.0759		26.458		29.8564		20.6101		29.2512		-31.0789		76.9114		15.6787		15.7351		22.8225		117.61		17.4536		0
666.5	10.0857		-1.22119		25.5583		29.0872		26.3306		29.5957		20.1101		29.2134		-31.2185		76.6682		15.5894		15.6101		22.5645		117.115		17.061		0
667.5	9.66357		-1.46704		25.1824		28.5969		26.0962		29.168		19.9272		28.9553		-31.5383		76.6858		15.4001		15.1836		22.3528		116.77		16.8093		0
668.5	9.96387		-1.70581		25.2161		28.604		26.2012		29.1975		20.2214		29.0388		-31.4456		76.74		15.3879		15.1724		22.2461		116.713		16.9265		0
669.5	10.1472		-1.42163		25.2429		28.8015		26.6721		29.3423		20.2534		29.166		-31.3035		76.7378		15.6423		15.3293		22.6917		116.742		17.0852		0
670.5	10.199		-1.21533		25.3777		28.7542		26.5977		29.3516		20.4573		29.0305		-31.4844		76.6516		15.6465		15.4104		22.5137		116.831		17.2368		0
671.5	10.2856		-1.16162		25.4434		28.8984		26.668		29.625		20.4863		28.9136		-32.0928		76.7937		15.6238		15.3616		22.6187		117.007		17.5625		0
672.5	10.1282		-1.32324		25.7065		28.53		26.2371		29.4026		20.5024		28.9629		-32.2554		76.8533		15.3701		15.1296		22.3525		116.813		17.2231		0
673.5	10.0029		-1.33813		25.7764		28.8179		26.3657		29.4463		20.4739		28.9036		-32.1619		76.6042		15.5491		15.1829		22.5313		116.9		17.5144		0
674.5	10.126		-1.29199		25.6833		28.7646		26.4749		29.8679		20.7134		29.4341		-32.0254		76.7856		15.5381		15.1765		22.4309		117.192		17.7598		0
675.5	9.89722		-1.10352		25.8474		28.6177		26.3669		30.0615		20.7407		29.2754		-32.0688		76.6091		15.6084		15.2859		22.2593		117.299		17.3601		0
676.5	9.97314		-1.18066		25.8352		28.47		26.0518		29.8384		20.7312		28.9978		-32.1804		76.4077		15.5117		15.2578		21.9131		117.029		17.1863		0
677.5	10.291		-1.07666		25.8882		28.8167		26.3345		29.7947		20.6013		29.2305		-32.1074		76.9148		15.6721		15.2815		21.9072		117.161		17.6624		0
678.5	10.1768		-1.26489		25.8562		28.6968		26.3389		29.9377		20.7917		29.1829		-32.1985		77.1101		15.5688		15.0483		22.2039		117.258		17.7068		0
679.5	10.3608		-1.22803		25.8682		28.7751		26.4766		29.9231		20.9817		29.2778		-31.9895		76.9607		15.7893		15.0103		22.3721		117.338		17.5261		0
680.5	10.3689		-1.41211		25.6243		28.4338		26.512		29.6655		20.9895		29.2832		-32.0806		76.959		15.6367		15.0308		22.0732		117.188		17.3577		0
681.5	10.6299		-1.32886		25.7935		28.7402		26.5732		29.8557		20.9172		29.2644		-32.1772		77.0894		15.8806		15.0476		22.1689		117.349		17.4255		0
682.5	9.9314		-1.59814		25.3372		28.3306		26.1433		29.3215		20.5085		28.9338		-32.5129		76.4673		15.2593		14.6858		21.9233		116.889		16.8535		0
683.5	9.5105		-1.66846		25.064		28.2991		25.9268		29.2305		20.5146		28.7839		-32.583		76.3645		15.0615		14.7947		21.8167		116.584		16.7205		0
684.5	10.0208		-1.87646		25.1726		28.427		26.1245		29.6519		20.6084		29.0146		-32.4531		76.7285		15.385		14.9565		21.8218		116.767		16.9636		0
685.5	9.97681		-1.75732		25.0869		28.3125		26.0576		29.3655		20.5938		28.749		-32.6655		76.5415		15.2439		15.0205		21.5938		116.467		17.2075		0
686.5	10.1277		-1.70044		25.1904		28.5547		26.1511		29.6433		20.7668		29.0273		-32.5837		76.99		15.2566		15.0112		21.5498		116.705		17.574		0
687.5	9.97583		-1.55615		24.7161		28.2522		26.0383		29.3669		20.689		28.9214		-32.8645		76.8687		15.3328		14.866		21.676		116.285		17.238		0
688.5	9.95386		-1.63379		24.8286		28.4121		25.761		29.2478		20.3657		28.8335		-33.0044		76.7764		15.083		15.1621		21.2844		116.015		17.2166		0
689.5	10.0647		-1.87183		25.0913		28.3		25.6233		29.3025		20.3303		28.9299		-32.7888		76.5708		15.0786		15.0942		21.2756		116.012		16.9722		0
690.5	10.1558		-1.89063		25.0515		28.3262		26.1733		29.3599		20.4656		28.9031		-32.6707		76.1704		15.5042		14.8601		21.4893		116.097		16.8872		0
691.5	10.0618		-1.79858		25.2412		28.5696		26.2393		29.6443		20.5996		28.8943		-32.646		75.7539		15.6067		15.0593		21.7029		116.391		17.1379		0
692.5	10.0959		-2.04321		24.9194		28.4539		26.3242		29.4463		20.6047		28.8938		-32.5334		75.3291		15.3662		15.0779		21.741		116.334		16.9932		0
693.5	10.49		-1.88623		25.2109		28.4802		26.3032		29.7017		20.8865		29.1565		-32.3438		75.4089		15.3989		15.3506		21.7559		116.472		17.2761		0
694.5	10.666		-1.41895		25.5347		28.5574		26.3074		29.9089		21.0854		29.1843		-32.1492		75.7815		15.5396		15.3535		20.9895		116.715		17.032		0
695.5	10.4641		-1.39673		25.3748		28.4192		26.0027		29.6831		20.8306		29.0662		-32.2739		75.5056		15.2917		15.0869		18.1882		116.418		16.9424		0
696.5	10.5369		-1.59277		25.2085		28.1763		25.9204		29.7356		20.9282		28.906		-32.3123		75.7983		15.2979		15.0627		19.2217		116.493		16.8708		0
697.5	10.3252		-1.87598		25.3059		28.5298		25.9333		29.7219		20.7532		29.0825		-32.4778		75.6196		15.2566		15.5168		18.1299		116.562		16.8403		0
698.5	10.4548		-1.58154		25.7241		28.5898		26.2339		29.731		21.1528		29.2849		-32.1013		75.8201		15.396		15.7173		-14.2332		116.802		17.0518		0
699.5	10.5735		-1.12036		25.689		29.002		26.105		30.0566		21.3994		29.2603		-32.1072		76.0461		15.7817		15.6675		-36.0588		116.778		17.168		0
700.5	10.5894		-1.44043		25.6189		28.5896		26.012		29.8169		21.3306		29.0183		-32.5232		75.7935		15.6799		15.439		-14.4714		116.688		17.1741		0
701.5	10.5571		-1.0061		25.6348		28.717		26.0806		29.9287		21.2617		29.4478		-32.3118		75.8494		15.6563		15.6453		-1.40674		116.881		17.1326		0
702.5	10.553		-1.32104		25.51		28.9407		25.8909		29.6938		21.1843		29.418		-32.2776		75.9165		15.5178		15.4854		-1.24487		116.677		16.9041		0
703.5	10.9575		-1.11597		25.8521		29.083		26.3167		29.9817		21.6396		29.8533		-31.9019		76.2156		15.5288		15.7935		-0.462158		117.125		17.1145		0
704.5	10.9675		-1.01782		25.6304		29.0085		26.5942		29.8652		21.5281		29.8579		-31.884		76.1604		15.6499		15.7979		-0.540771		117.114		17.0745		0
705.5	10.7854		-1.04468		25.9421		29.1597		26.7346		30.1299		21.6191		29.748		-31.8975		76.3933		15.7493		15.9133		-0.453857		117.003		17.1401		0
706.5	11.1755		-0.680176		26.3423		29.4893		27.3147		30.679		22.0779		30.1348		-31.5085		76.8381		16.0894		16.2175		0.356934		117.813		17.5779		0
707.5	11.7534		-0.314453		26.5911		30.0518		27.6826		31.054		22.271		30.5916		-31.0681		77.2891		16.3708		16.6311		0.806885		117.843		17.7544		0
708.5	11.783		-0.451904		26.7854		29.9663		27.6123		31.1497		22.2263		30.4277		-31.1814		77.2197		16.2935		16.5427		0.583496		117.7		17.6704		0
709.5	11.3618		-0.577393		26.5388		29.5471		27.365		30.5554		21.9866		30.063		-31.4734		76.8469		15.9731		16.1343		0.256104		117.385		17.3599		0
710.5	11.3948		-0.379639		26.6953		29.9041		27.3425		30.6921		22.0352		30.2703		-31.4021		77.0613		16.0894		16.3281		0.30835		117.417		17.4016		0
711.5	11.7144		-0.345459		26.6785		29.7163		27.4285		30.5251		21.8005		30.2773		-31.4448		76.8562		15.887		16.2419		0.787598		117.42		17.3684		0
712.5	11.4727		-0.66748		26.2781		29.6084		27.1511		30.5691		21.637		30.2202		-31.5583		76.6812		15.761		16.1775		0.560791		117.068		17.2805		0
713.5	11.6055		-0.693604		26.324		29.6443		27.2166		30.5522		21.6655		30.2788		-31.6206		76.8279		15.7974		16.0137		0.713867		116.958		17.1929		0
714.5	11.5198		-0.416016		26.3875		29.6467		27.0591		30.6477		21.6304		30.229		-31.5623		76.96		15.7468		16.1819		0.766846		117.1		17.178		0
715.5	11.1143		-0.444336		26.032		29.2815		26.9241		30.3652		21.6841		29.9978		-31.8196		76.9041		15.5405		16.0947		0.432617		117.098		16.8533		0
716.5	10.9915		-0.620117		26.0164		29.2368		27.1116		30.3071		21.957		30.2024		-32.1284		76.9534		15.7888		16.0547		0.918213		116.881		17.0176		0
717.5	11.0837		-0.774658		26.2075		29.2612		27.0015		30.6555		21.876		30.0955		-32.2358		76.7776		15.5156		15.9712		1.05933		116.672		16.886		0
718.5	10.9299		-0.768799		25.821		29.052		26.7317		30.6926		21.4861		29.804		-32.1968		76.3408		15.2112		15.2029		0.685303		116.187		16.562		0
719.5	10.8369		-0.866943		25.5647		28.8269		26.6072		30.606		21.5527		29.8108		-32.2112		76.5161		15.2144		14.7786		0.0317383		116.108		16.4075		0
720.5	10.9106		-0.841553		25.6853		28.8098		26.6147		30.4805		21.5845		29.8794		-32.001		76.3452		15.0901		14.7603		-0.549316		116.068		16.4521		0
721.5	11.0889		-0.680176		25.8665		29.1594		26.7117		30.6453		21.8132		29.9626		-32.1055		76.4968		15.4673		15.0249		-0.439453		116.221		16.543		0
722.5	11.2043		-0.576416		26.22		29.3223		26.9836		31.0608		21.7437		30.126		-31.9424		76.8176		15.6558		15.3491		-0.578857		116.418		16.623		0
723.5	11.6208		-0.607666		26.3748		29.9241		27.1436		31.2432		22.009		30.2148		-31.9373		76.7754		15.6621		15.551		-0.473145		116.669		16.8081		0
724.5	11.6177		-0.765625		26.3264		29.7612		26.9902		31.145		21.8955		30.0542		-32.1638		76.4512		15.4788		15.4448		-0.46582		116.682		16.7708		0
725.5	11.8374		-0.736816		26.4001		29.9771		27.1187		31.2029		22.0229		30.0769		-31.7854		76.2021		15.7261		15.5439		-0.362061		116.93		16.655		0
726.5	11.9341		-0.715088		26.5017		29.7827		27.3647		31.2651		21.8413		30.2974		-31.8779		76.26		15.7356		15.8796		-0.623779		116.651		16.6226		0
727.5	11.5886		-0.737061		26.3647		29.6135		26.9167		31.2837		21.6162		30.4041		-32.2153		75.9214		15.6616		15.6897		-0.692383		116.593		16.4597		0
728.5	11.7146		-0.759766		26.384		29.709		27.2637		31.2434		21.7341		30.4465		-31.9072		76.8208		15.9778		15.9602		-0.544434		116.36		16.6165		0
729.5	12.0051		-0.384521		26.6243		29.9597		27.5115		31.7129		21.8284		30.627		-31.7666		77.1465		16.1589		16.0386		-0.152588		116.55		16.6965		0
730.5	11.8237		-0.39917		26.7549		29.5886		27.3762		31.5623		21.8176		30.7097		-31.8716		77.0291		15.8086		15.687		-0.491455		116.558		16.5439		0
731.5	11.5344		-0.570801		26.4634		29.3696		27.0879		31.1216		21.7327		30.4019		-32.0959		76.8918		15.7407		15.4529		-1.05957		116.447		16.1892		0
732.5	11.3684		-0.949951		26.4048		28.9521		26.8262		30.8665		21.3901		30.0498		-32.3191		76.7275		15.6179		15.115		-0.957764		116.037		15.8438		0
733.5	11.3066		-0.845215		26.2925		29.0754		26.7617		30.7356		21.3723		30.1494		-32.45		76.6201		15.5457		15.0193		-0.945068		115.809		15.7405		0
734.5	11.7451		-0.704102		26.4089		29.54		26.7759		31.0791		21.7813		30.3303		-32.1936		76.5811		15.8691		15.3792		-0.781738		115.583		15.7517		0
735.5	11.7144		-0.45752		26.6768		29.8135		27.0488		31.436		22.2869		30.3862		-31.8953		76.8335		15.8455		15.4683		-0.526123		116.006		16.0884		0
736.5	11.5083		-0.711182		26.4124		29.3647		26.7791		30.9788		22.054		30.0986		-32.0764		76.5898		15.8013		15.1611		-0.486816		115.902		15.689		0
737.5	11.3708		-1.16357		26.3069		29.1685		26.6594		30.8503		21.7024		29.8621		-32.2759		76.5437		15.6929		15.0491		-0.989746		115.596		15.4404		0
738.5	11.553		-0.921143		26.3643		29.5625		26.7681		31.1448		21.8994		30.3052		-32.1685		76.856		15.8296		15.1045		-0.958984		115.573		15.4138		0
739.5	12.2515		-0.328369		26.8188		29.8887		27.55		31.4719		22.4189		30.7419		-31.6179		77.3577		16.3584		15.8875		-0.533447		116.069		16.0688		0
740.5	12.0796		-0.283691		26.8867		29.6248		27.4133		31.2517		22.5327		30.6877		-31.7832		77.5005		16.0852		15.7974		-0.678223		115.933		15.9028		0
741.5	11.8206		-0.347412		26.8345		29.9863		27.5815		31.2473		22.4719		30.708		-31.7725		77.5005		16.1062		15.6792		-0.508057		115.921		16.0862		0
742.5	11.7825		-0.340576		26.7847		30.0154		27.3867		31.4294		22.1919		30.6143		-31.9092		77.6006		16.3535		15.9426		-0.513916		115.818		16.1738		0
743.5	11.8826		-0.160889		26.8706		29.8872		27.4902		31.5398		22.3875		30.7393		-31.8318		77.6692		16.2991		16.0288		-0.547852		116.084		16.0317		0
744.5	11.8496		-0.265869		26.5681		29.8135		27.7		31.3728		22.2136		30.4436		-31.7988		77.5815		16.0405		15.7546		-0.480225		115.73		16.1609		0
745.5	11.5935		-0.662109		26.3293		29.5398		27.2656		31.1028		22.0168		30.2441		-32.1365		77.3806		16.0334		15.2935		-0.7229		115.352		15.7053		0
746.5	11.3655		-0.56665		26.1677		29.4961		27.1204		31.0645		22.1152		30.251		-32.2698		77.197		16.5457		15.4675		-0.832275		115.088		15.6221		0
747.5	11.6301		-0.164307		26.6877		29.7551		27.7332		31.2644		22.4883		30.6089		-31.7913		77.5603		17.4929		15.5791		-0.310547		115.354		15.8328		0
748.5	11.812		-0.0783691		26.5571		29.8281		27.9067		31.1794		22.5715		30.7295		-31.8047		77.3701		17.8618		15.8518		-0.411377		115.395		15.9177		0
749.5	11.7444		0.00927734		26.76		29.9001		27.8713		31.2207		22.8196		30.7561		-31.8042		77.2876		17.6926		16.0544		-0.545166		115.193		16.1206		0
750.5	11.7954		0.0708008		26.937		30.0659		27.9414		31.2922		22.7471		30.7791		-31.7275		77.4573		17.6155		15.9883		-0.780273		115.173		16.0713		0
751.5	11.6602		-0.307861		26.6084		29.5161		27.8452		30.708		22.679		30.3745		-31.8667		77.0225		17.6096		15.5422		-1.0625		114.72		15.7224		0
752.5	11.79		-0.431396		26.5586		29.7129		28.0527		30.9197		22.6704		30.6638		-31.9302		76.77		17.3499		15.4185		-1.05591		114.977		15.751		0
753.5	12.1914		-0.144775		26.8733		30.0544		28.2463		31.106		23.0239		30.928		-31.4824		76.8911		17.5991		15.7573		-0.719727		115.089		16.2827		0
754.5	12.2273		0.00366211		26.9797		30.1677		28.0959		31.1221		23.3838		31.0396		-30.9563		77.2583		17.8108		16.043		-0.81543		115.202		16.408		0
755.5	12.0278		0.041748		27.0461		29.9717		27.9646		30.9211		23.3335		30.8904		-31.1611		77.3342		17.6194		15.9119		-0.821289		115.213		16.1106		0
756.5	12.0127		-0.208008		26.8862		29.9321		28.0347		30.8032		23.1528		31.0415		-31.4219		77.1006		17.5183		15.6438		-0.840576		115.128		15.928		0
757.5	12.083		-0.142334		26.8623		29.8406		27.8599		30.5837		22.9155		30.7822		-31.4045		77.2368		17.2961		15.6794		-1.04907		115.141		15.7839		0
758.5	12.1047		0.0522461		27.0891		30.0476		28.2292		31.0103		23.2002		30.7856		-30.9846		77.4338		17.5476		15.8025		-0.716309		115.158		16.3694		0
759.5	12.084		0.215332		27.2227		29.926		28.0603		30.7942		23.2791		31.252		-30.7122		77.6414		17.4846		15.8752		-0.791748		115.021		16.479		0
760.5	12.5498		0.51709		27.4771		30.3525		28.5586		30.9976		23.7664		31.7625		-30.5325		78.001		17.8975		16.1426		-0.401367		115.559		16.9067		0
761.5	12.7305		0.561035		27.7346		30.4524		28.6936		31.1389		23.9683		32.0022		-30.4487		78.1348		17.8445		16.3826		-0.457031		115.664		17.1584		0
762.5	12.3984		0.532959		27.844		30.4822		28.6538		31.1414		23.8315		31.8132		-30.6702		78.0156		17.3918		16.207		-0.686035		115.604		16.8618		0
763.5	12.4561		0.354736		27.7974		30.2385		28.5872		30.7817		23.7532		31.5923		-31.6035		77.7166		17.4648		15.9192		-0.924316		115.269		16.4724		0
764.5	12.385		0.465332		27.6252		29.8799		28.7805		30.8035		23.8599		31.4734		-32.3357		77.6638		17.2314		15.8875		-1.17139		115.15		16.551		0
765.5	12.6702		0.585938		27.5017		30.115		28.793		30.8274		23.7737		31.5056		-32.2336		77.8257		17.2832		15.9192		-1.20728		115.329		16.5742		0
766.5	12.7251		0.688965		27.71		30.3735		28.9446		31.054		23.9543		31.7336		-32.1116		78.2131		17.4592		16.1038		-1.2041		115.6		16.7427		0
767.5	12.7805		0.4646		27.4585		30.1414		28.6028		30.8699		23.6902		31.7095		-32.2334		77.9375		17.4175		15.9751		-1.4502		115.624		16.5439		0
768.5	12.8174		0.746338		27.8479		30.4124		28.6758		31.0208		23.729		31.8079		-31.9236		78.0583		17.5603		16.2009		-1.43652		116.028		16.5955		0
769.5	12.4329		0.467773		27.6035		29.9182		28.3545		30.6404		23.4956		31.73		-32.2476		77.7454		17.2991		15.7048		-2.25562		115.589		16.3748		0
770.5	12.1575		0.664795		27.6592		29.9675		28.1641		30.5405		23.4998		31.7573		-32.3853		77.7844		17.283		15.7261		-2.43115		115.391		16.4548		0
771.5	12.552		0.850342		27.9365		29.9653		28.4971		30.5806		22.7615		31.6055		-32.4202		78.2092		17.0483		15.769		-2.96582		115.411		15.1687		0
772.5	10.9353		1.69873		25.1479		32.0159		27.5405		30.7424		21.5486		30.7085		-33.5916		77.2683		15.4778		15.1755		-5.02612		113.35		15.1768		0
773.5	6.86572		-4.95996		25.7747		34.2104		21.6436		24.8069		23.4492		27.373		-37.397		73.3445		14.5725		14.9695		-6.98706		112.097		16.6353		0
774.5	7.06836		-4.88501		24.575		33.5249		15.3708		25.1743		22.0806		26.6443		-37.3567		72.2813		13.9282		14.0435		-10.9607		110.651		16.7981		0
775.5	5.56982		-4.71948		22.4319		32.0601		14.9229		25.4316		19.4302		25.8391		-37.6311		75.4685		12.22		13.2759		-15.8457		108.559		16.3386		0
776.5	3.98999		-4.61572		21.5608		30.7405		14.05		25.7009		17.6584		24.8789		-38.1201		81.6221		10.7039		12.1848		-18.7559		106.201		15.49		0
777.5	2.68872		-5.29297		20.7981		30.0664		13.9927		25.2039		16.9656		24.5215		-38.9775		84.4324		10.3074		11.4138		-21.4561		104.252		14.3269		0
778.5	2.54492		-4.81104		21.3213		30.3455		13.9172		25.3342		17.9583		24.9746		-38.7288		85.7998		10.7969		10.7224		-22.5769		103.938		13.8706		0
779.5	6.72314		0.494141		25.9182		35.0955		18.9971		30.3159		24.1401		30.8816		-33.0708		91.1421		16.7263		14.9377		-21.1096		107.052		16.6431		0
780.5	12.1001		12.9573		35.1042		46.4082		32.21		43.2466		33.5017		45.2397		-17.8074		100.853		29.3469		24.978		-15.5271		112.821		24.0696		0
781.5	-0.382324		7.13965		28.3699		37.6748		25.0464		36.1235		26.0991		36.4382		-22.2563		91.1062		24.1279		24.594		-12.3381		108.7		25.3162		0
782.5	8.63672		2.06226		25.3809		35.2607		24.1453		32.7788		22.0107		29.7666		-28.1489		94.4995		22.1555		20.3682		-9.09521		113.095		20.3125		0
783.5	14.1284		5.08838		26.0005		37.1233		27.7102		37.0679		22.981		31.5073		-27.0549		98.6904		21.2195		21.2285		-6.19287		113.297		19.4099		0
784.5	13.6304		3.66797		26.0654		35.2607		27.9607		36.5422		23.8406		30.9553		-28.1028		97.4661		20.7834		22.5386		-4.43115		113.656		18.907		0
785.5	13.1626		2.80151		25.7344		34.3723		27.6338		35.6772		23.0132		30.198		-29.2917		96.1187		20.2781		22.9993		-2.97095		113.793		18.3975		0
786.5	12.9619		2.51563		25.7285		33.8486		27.7546		35.291		22.7566		29.3228		-29.6677		95.842		20.394		22.9946		-2.97583		114.437		18.3999		0
787.5	12.8811		1.9646		25.6794		33.6326		27.658		34.415		22.2249		29.1587		-30.0234		95.23		20.2188		22.7656		-3.31079		114.542		17.7251		0
788.5	13.0613		1.69531		25.6128		33.8679		27.0662		33.8628		21.7234		29.1797		-29.8977		95.4148		19.9556		22.6643		-3.37549		114.367		16.8108		0
789.5	13.3694		2.03223		24.7356		34.0164		27.3354		34.4915		22.1045		28.9822		-29.5522		96.1172		20.0427		22.7068		-3.47266		114.392		16.1289		0
790.5	13.9968		2.77148		25.0388		34.5835		27.8313		34.9492		22.8752		28.9604		-29.0237		96.6624		20.7231		23.0798		-3.01196		115.15		16.6772		0
791.5	14.1465		2.87427		25.3911		34.8308		28.1187		35.196		23.1887		28.7104		-29.1243		96.8477		21.0198		23.3008		-2.86597		115.679		16.9456		0
792.5	13.9302		2.28345		25.2161		34.675		27.8167		34.9119		23.5403		28.4753		-29.1216		96.248		21.1042		22.6597		-2.81958		115.144		16.6245		0
793.5	13.5669		1.07642		24.688		34.0708		27.5049		34.5432		24.0413		28.116		-29.6125		95.8152		20.6589		22.2253		-3.49048		114.802		15.8198		0
794.5	13.4573		1.14697		24.978		34.5054		27.5569		34.3757		24.8347		26.335		-29.832		95.8196		20.7014		21.7883		-3.72949		114.646		16.1829		0
795.5	13.2927		-0.496582		25.0295		34.5708		27.7671		34.2175		24.8577		20.0542		-30.6873		95.4937		20.6162		21.4668		-3.73486		114.508		16.2053		0
796.5	13.5198		-6.26465		25.0369		34.6831		27.845		34.3318		24.8091		14.3313		-31.644		95.2622		20.6843		21.5869		-4.06299		114.492		16.3003		0
797.5	13.6162		-11.5601		25.1089		34.7908		27.5417		34.3445		24.8831		12.199		-31.552		95.6086		20.5588		21.2219		-4.37866		114.471		15.9287		0
798.5	13.5227		-12.3098		25.261		35.2041		27.3577		34.376		24.6978		10.9663		-31.5786		95.5408		20.7766		21.2114		-4.20483		114.409		15.4927		0
799.5	13.1228		-12.1736		24.8525		34.9912		27.2109		33.9297		24.6189		10.6738		-31.5264		95.0337		20.3438		19.896		-4.6311		114.087		15.4453		0
800.5	13.0962		-12.1072		24.8064		34.7937		27.3972		34.1211		24.603		10.0994		-31.208		95.188		20.353		18.832		-4.40771		113.889		15.4885		0
801.5	13.1167		-12.4272		24.9565		34.4978		27.323		33.9175		24.6226		9.05103		-30.9897		95.071		20.3516		17.0042		-4.8252		113.646		15.4548		0
802.5	12.9216		-12.7512		24.406		34.4783		26.7378		33.7874		23.9666		8.53467		-31.064		94.998		20.1636		15.0286		-5.27759		113.305		15.6064		0
803.5	12.6416		-13.1797		24.0981		34.0608		26.3772		33.5925		23.6599		8.07666		-31.397		94.791		20.1228		12.4158		-5.64136		112.917		15.2495		0
804.5	12.488		-13.7148		24.0942		33.9802		26.1545		33.2183		23.5691		7.9292		-31.5422		94.3113		19.5364		9.44385		-6.02124		112.623		14.8191		0
805.5	12.9263		-13.3987		24.4192		34.2117		26.2886		33.4778		23.7417		8.73413		-31.4092		92.8164		19.9666		-1.98511		-5.77271		112.956		14.7576		0
806.5	12.9172		-13.8398		24.2329		34.1919		26.2881		33.6074		23.5234		8.92334		-31.3569		87.9143		19.8403		-14.7229		-6.06177		112.545		14.7236		0
807.5	12.947		-13.9592		24.6594		34.3442		26.4753		33.8088		23.7041		9.28125		-30.7249		88.1741		19.9324		-27.6868		-5.83325		112.841		14.7517		0
808.5	12.0615		-14.4163		24.3035		34.0137		26.1614		33.3777		23.1987		8.80542		-30.6387		88.019		19.731		-23.6084		-6.43457		112.356		14.5388		0
809.5	10.574		-15.0149		23.825		33.4934		25.7314		32.8616		22.5132		8.36157		-30.7004		88.8228		19.5928		-23.4058		-6.81494		111.961		14.2207		0
810.5	9.69507		-15.2251		23.5972		33.4446		25.6245		32.7451		22.4429		8.31665		-30.5586		88.7449		19.2368		-23.8289		-6.96729		111.838		14.3333		0
811.5	10.2722		-15.3625		23.583		33.2913		25.5596		32.689		22.3982		7.91089		-30.2244		88.6079		19.219		-23.7583		-7.11255		111.891		14.219		0
812.5	10.709		-15.1851		23.6099		33.4778		25.4829		32.6265		22.4626		7.75488		-30.0359		88.4448		19.2668		-23.4653		-7.32617		111.473		14.2888		0
813.5	10.8494		-15.3511		23.6243		32.9407		25.3157		32.5464		22.4788		7.61597		-30.2864		88.4653		18.8213		-23.7297		-8.06274		111.316		14.1287		0
814.5	10.511		-15.6619		23.5264		32.7651		25.325		32.2996		22.0781		7.26343		-30.5339		88.0027		18.4536		-23.9343		-8.10596		111.065		14.136		0
815.5	9.99463		-15.7463		23.675		32.6133		25.429		31.9751		21.8064		5.86157		-30.3574		87.9512		18.425		-24.0461		-7.72583		110.933		14.0037		0
816.5	9.88232		-16.0701		23.5278		32.4614		25.3547		31.9431		21.8811		4.58496		-30.3684		88.001		18.3882		-24.1545		-7.85815		110.856		13.8108		0
817.5	9.59424		-16.2292		23.6062		32.5139		25.2507		32.1379		21.9966		3.90479		-30.2727		87.8455		18.5215		-24.2009		-7.89404		110.739		13.6819		0
818.5	9.375		-16.3286		23.4182		32.4607		25.2866		32.0066		21.7966		3.81885		-30.5171		87.7024		18.4756		-24.3362		-7.72388		110.682		13.3943		0
819.5	9.19189		-16.1055		23.5833		32.6589		25.334		32.3469		21.8		5.22974		-32.1865		87.9263		18.4834		-24.0828		-7.41064		110.546		13.4185		0
820.5	9.14282		-16.0066		25.0784		32.5503		25.252		32.3347		21.8779		8.24341		-34.5039		87.7776		18.335		-24.2019		-7.15356		110.61		12.9485		0
821.5	9.61377		-15.6609		26.9304		33.2551		26.0237		32.8215		22.2495		11.5723		-35.8311		88.2383		18.7629		-23.4939		-6.62622		111.142		13.4812		0
822.5	10.1455		-14.908		27.6794		33.7349		26.5974		33.5171		22.833		12.7961		-36.1787		88.9834		19.7468		-23.093		-5.66309		111.974		14.0149		0
823.5	10.3196		-14.658		27.6736		33.8103		26.9053		33.6689		23.3403		14.0938		-36.314		88.8862		20.0574		-22.8386		-5.49707		112.306		14.2952		0
824.5	10.573		-14.5623		27.3413		34.1458		26.9844		33.8601		23.5415		15.9053		-36.551		89.0754		19.9424		-22.9402		-5.46606		112.323		14.3416		0
825.5	10.3938		-14.5981		26.8718		34.2317		26.7441		33.7954		23.3618		16.2083		-36.6311		89.127		19.9246		-23.082		-5.5791		112.249		14.1118		0
826.5	10.179		-14.9658		27.5291		34.0439		26.4504		33.6321		23.3582		15.9297		-36.7085		89.0173		19.8909		-23.5452		-6.04077		111.886		13.8396		0
827.5	9.97681		-14.8638		27.1833		34.0066		26.1685		33.7578		23.5122		16.2041		-36.6543		88.7515		19.7583		-23.4558		-6.35889		111.601		13.6804		0
828.5	10.082		-14.7634		27.3245		33.957		26.4565		33.9172		23.7458		17.123		-36.2815		89.0452		19.8342		-23.217		-5.85669		111.726		13.772		0
829.5	10.2476		-14.6758		27.9548		34.0305		26.7832		34.0847		23.6931		17.5664		-35.7852		89.2205		20.3723		-23.4446		-6.02515		111.592		14.0464		0
830.5	10.1042		-14.5166		28.2339		34.0847		26.6267		34.0171		23.5925		17.3398		-35.552		89.2168		20.0657		-23.9746		-6.22534		111.714		14.009		0
831.5	10.1489		-14.4167		28.0583		34.3342		26.6899		34.3176		23.804		17.2532		-35.4924		89.2495		20.2546		-23.6646		-6.28516		111.693		14.2759		0
832.5	9.94727		-14.6184		27.8677		34.0117		26.436		34.2249		23.8623		16.5674		-35.6536		88.9304		20.248		-23.583		-6.61572		111.512		14.3975		0
833.5	9.87744		-14.5376		27.5679		34.0261		26.3855		34.0728		23.5332		16.1587		-35.6599		88.9255		20.1792		-23.4175		-6.73804		111.527		14.3293		0
834.5	10.2966		-14.2715		27.8926		34.2378		26.7437		34.5017		23.823		16.1211		-35.2607		89.3818		20.6218		-23.0493		-6.24561		111.842		14.5151		0
835.5	10.6055		-14.4214		26.6069		34.5132		26.8384		34.2478		23.9526		15.7996		-35.1367		89.1743		20.6409		-22.9365		-5.76343		111.916		14.748		0
836.5	10.425		-16.3999		25.7793		34.634		26.7546		34.3364		24.2214		15.2173		-35.1169		89.3335		20.7124		-22.6702		-5.65601		112.019		14.7744		0
837.5	10.5022		-18.1968		24.4685		34.2773		26.7896		34.2395		24.1201		14.7073		-34.7483		89.0479		20.7976		-22.7756		-6.46143		112.032		14.6333		0
838.5	10.5671		-18.0417		24.425		34.3708		26.6172		34.1326		24.1743		14.3125		-34.9233		89.1116		20.7312		-22.8101		-6.95166		111.771		14.7671		0
839.5	10.2151		-18.1743		24.2769		34.3411		26.3682		34.0891		24.1472		14.0327		-35.0344		89.1123		20.4556		-23.3826		-7.20142		111.498		14.5393		0
840.5	10.3367		-17.8721		24.3469		34.4978		26.5925		34.1628		24.2969		13.9509		-34.759		89.2695		20.6477		-22.9063		-7.96191		111.586		14.6133		0
841.5	10.0662		-18.0459		24.281		34.438		26.501		34.1694		24.0833		13.9043		-34.8369		89.1387		20.4084		-23.2305		-9.69019		111.331		14.0759		0
842.5	9.93579		-18.1919		24.0898		34.3542		26.3601		34.1863		24.1184		13.98		-34.6553		89.1638		20.3027		-23.3608		-9.78882		111.385		14.2402		0
843.5	10.2229		-18.0518		24.4297		34.3628		26.636		34.3225		24.0378		14.0671		-34.7219		89.302		20.5886		-22.8347		-8.93872		111.57		14.4785		0
844.5	10.1089		-18.1255		24.3755		34.3813		26.5437		34.3586		23.9546		14.0496		-34.9233		89.3953		20.4695		-23.061		-6.71924		111.649		14.4153		0
845.5	10.3726		-17.6445		24.5867		34.408		26.6841		34.8037		24.2407		14.2842		-34.7112		89.4749		20.5222		-22.718		-6.07422		111.534		14.3127		0
846.5	10.2964		-17.5085		24.4507		34.5908		26.5896		34.9268		24.5737		14.3132		-34.6426		89.4712		20.2905		-22.3784		-5.84277		111.58		14.5107		0
847.5	10.1082		-17.761		24.415		34.5103		26.614		35.0278		24.5398		14.2021		-34.7251		89.5427		20.3066		-22.4529		-6.08008		111.467		14.2559		0
848.5	10.2649		-17.6345		24.3928		34.8694		26.5847		35.0068		24.5425		14.1575		-34.4727		89.7351		20.6372		-22.5513		-5.88672		111.372		14.248		0
849.5	10.439		-17.4673		24.698		35.1365		26.7803		35.0605		24.3513		14.2827		-34.1589		89.8049		20.9194		-22.6519		-5.39575		111.573		14.345		0
850.5	10.4937		-17.4504		24.8545		35.1863		26.9426		35.2385		24.5684		14.5283		-33.8757		89.8086		20.8901		-22.5676		-5.27051		111.684		14.5679		0
851.5	9.8855		-18.0981		24.3262		34.6907		26.5313		34.6826		24.2302		14.1372		-34.4153		89.6455		20.499		-23.0588		-5.78833		111.341		14.1555		0
852.5	10.1646		-17.7654		24.415		34.991		26.7634		34.9812		24.1331		14.4556		-34.1873		89.8352		20.6538		-22.5833		-5.58594		111.532		14.4756		0
853.5	10.3188		-17.7827		24.2998		35.0486		26.7395		35.084		23.9993		14.3411		-34.1389		90.0059		20.554		-22.1292		-5.28638		111.38		14.3564		0
854.5	10.4314		-17.6299		24.7002		35.1953		26.8904		35.0281		24.083		14.5461		-34.0735		89.9685		20.6724		-22.0554		-4.84351		111.565		14.5776		0
855.5	10.6091		-17.3977		24.7222		35.1748		27.1516		35.2886		23.9722		14.4666		-34.2246		90.0444		20.8713		-21.9546		-4.47339		111.677		14.5227		0
856.5	10.7246		-17.2537		24.6951		35.2119		27.2466		35.3416		24.0625		14.4033		-34.1528		90.2629		20.886		-21.948		-4.35425		111.338		14.79		0
857.5	10.3237		-17.4229		24.5046		34.7268		27.1289		35.0674		23.7727		13.8325		-34.4307		90.0227		20.6199		-22.2859		-4.44897		111.148		14.0989		0
858.5	10.2495		-17.9233		24.3311		34.4346		26.5403		34.6213		23.5364		13.6052		-34.8826		89.679		20.387		-22.6035		-4.71606		110.59		13.8354		0
859.5	10.1431		-18.0322		24.2512		34.3667		26.3926		34.5598		23.7947		13.5564		-34.9487		89.3376		20.0859		-22.8279		-4.33765		110.582		14.1111		0
860.5	10.1389		-17.6113		24.6379		34.6179		26.7585		34.8503		24.4377		13.5928		-34.4448		89.8157		20.5068		-22.52		-3.23193		110.754		14.3333		0
861.5	10.22		-17.7405		24.5603		34.4844		26.5803		34.7593		24.3208		13.7888		-34.4084		89.9507		20.3801		-22.6948		-2.40625		110.939		14.396		0
862.5	10.4561		-17.5293		24.8462		34.8218		26.8193		35.0085		24.6064		13.7397		-34.3547		90.0913		20.7471		-22.6414		-1.39136		110.782		14.6016		0
863.5	10.4033		-17.4351		24.876		35.0276		26.8091		34.8225		24.6653		14.0105		-34.2437		90.1355		20.6924		-22.6458		0.0349121		111.034		14.7571		0
864.5	10.0286		-17.5796		24.9265		34.8503		26.5352		34.9136		24.6646		13.7793		-34.2756		90.1416		20.594		-22.7314		0.700195		110.605		14.512		0
865.5	10.1653		-17.658		24.6104		34.7229		26.3787		34.658		24.5613		13.5173		-34.3091		89.8188		20.5479		-23.0874		1.05591		110.455		14.3865		0
866.5	10.0659		-17.8137		24.1768		34.8806		26.446		34.4868		24.6731		13.7007		-34.1831		89.8794		20.7305		-23.5652		1.66479		110.444		14.2224		0
867.5	10.4189		-17.6375		24.7		35.0415		26.6526		34.4487		24.8462		13.8923		-34.2651		89.978		20.9946		-23.5042		3.17114		110.448		14.3933		0
868.5	10.3413		-17.8425		24.6965		34.8945		26.6135		34.3601		24.8635		13.6001		-34.3013		89.7019		20.9514		-23.5173		4.00391		110.426		14.1846		0
869.5	10.0872		-18.2026		24.4744		34.7344		26.2295		34.3792		24.5635		13.5999		-34.4043		89.5068		20.6436		-23.7048		4.21094		110.233		14.1729		0
870.5	10.386		-17.8862		24.5942		35.0042		26.5842		34.6309		24.6331		13.8279		-34.3325		89.8188		20.5244		-23.2849		4.49634		110.273		14.1604		0
871.5	10.3035		-17.8657		24.9023		34.9631		26.3999		34.7854		24.8206		13.759		-34.8796		90.1985		20.7844		-23.2549		4.87036		110.131		14.3408		0
872.5	10.3223		-17.8311		25.0303		35.1621		26.5801		34.8508		25.0327		13.9119		-37.3225		90.2856		20.8416		-23.252		5.63208		110.345		14.4973		0
873.5	10.115		-17.6504		24.7446		35.2378		26.6614		34.8809		24.751		13.7268		-38.3442		89.9636		20.5833		-23.3323		6.64868		110.246		14.5725		0
874.5	10.2554		-17.5195		24.8525		35.3811		26.5		34.9028		24.6213		13.7544		-37.4119		89.9312		20.5908		-23.4358		7.41504		110.224		14.6592		0
875.5	10.3076		-17.3342		24.9248		35.4624		26.469		35.1345		24.7334		13.9146		-33.8799		89.9309		20.6682		-23.2463		7.63257		110.33		14.9348		0
876.5	10.2883		-17.5903		24.7549		35.394		26.3748		34.9126		25.0696		13.895		-27.1965		89.6165		20.7451		-23.2654		7.70459		110.302		14.5681		0
877.5	10.2219		-17.5132		24.7419		35.0601		26.0518		34.7686		24.9395		13.5625		-21.6577		89.6716		20.7058		-23.3564		7.65503		110.486		14.4446		0
878.5	10.2202		-17.5723		24.8301		35.0771		26.2563		34.9758		24.9275		13.4189		-22.6287		89.8684		21.0005		-23.4434		7.93774		110.292		14.7251		0
879.5	9.97876		-17.9358		24.8333		34.8462		26.0798		34.8677		24.7725		13.4241		-20.2949		89.5173		20.7656		-23.5244		7.9646		110.176		14.4617		0
880.5	10.24		-17.5054		24.8369		35.2148		26.1394		35.072		25.1023		13.5608		-17.8633		89.6328		21.1113		-23.2781		8.47534		110.547		14.5911		0
881.5	10.4082		-17.5132		25.1062		35.2805		26.4346		35.1428		25.1475		13.6667		-16.5039		89.8027		21.0923		-22.8821		8.91626		110.589		14.7698		0
882.5	9.97778		-17.916		24.6978		34.7981		26.1421		34.7627		24.7534		13.2117		-16.8059		89.4121		20.6885		-23.4746		9.31812		110.339		14.3855		0
883.5	9.86816		-17.7256		24.668		35.0313		26.1357		34.7324		24.7324		13.3921		-17.3823		89.6057		20.8396		-23.2063		10.7888		110.222		14.2473		0
884.5	9.89575		-17.959		24.5129		34.6404		25.9492		34.6843		24.4331		13.3308		-16.6172		89.4636		20.8225		-23.3472		10.9497		109.773		14.0752		0
885.5	9.98755		-17.3313		24.7668		34.6343		26.2195		34.6838		24.6338		13.4648		-14.968		89.8491		20.6721		-22.9336		10.8987		109.901		14.3931		0
886.5	8.4917		-18.6641		23.4141		33.343		24.9448		33.5005		23.2798		12.1738		-17.6821		88.3254		19.2908		-24.2253		9.48828		108.51		12.6697		0
887.5	7.1062		-19.8193		22.0435		32.1584		23.627		32.2229		22.1191		10.5505		-19.4634		87.0083		17.9458		-25.603		8.09277		107.217		11.5002		0
888.5	7.42725		-18.7583		22.7976		32.8169		24.5215		32.8811		23.0386		11.5237		-18.6724		87.8767		18.8818		-25.0603		9.0603		107.82		12.2703		0
889.5	6.95288		-18.374		22.9705		32.9272		24.7356		33.2275		23.1313		11.7124		-18.0352		88.146		19.2332		-24.9414		9.08179		108.278		12.3618		0
890.5	6.96533		-18.1428		23.2295		33.293		24.6216		33.5554		23.3628		12.0588		-17.583		88.1741		19.4443		-24.7051		9.28149		108.237		12.4919		0
891.5	6.91162		-18.1853		23.0977		33.1594		24.1155		33.5291		23.2678		12.2988		-17.2566		88.3635		19.0383		-24.6396		9.49976		108.128		12.4849		0
892.5	6.7771		-18.3325		23.2385		33.1726		23.9663		33.3477		23.3262		12.3018		-16.9331		88.1707		19.1611		-24.658		9.35352		107.847		12.573		0
893.5	7.13306		-18.2202		23.2659		33.0781		23.9944		33.5161		23.175		12.0796		-15.9414		88.4099		19.2847		-24.4941		9.42456		108.276		12.5872		0
894.5	7.57788		-17.999		23.7236		33.5286		24.3555		33.8494		23.5649		12.3296		-14.7717		88.8577		19.3467		-23.925		9.52759		108.646		13.1831		0
895.5	7.5957		-17.7563		23.8096		33.7888		24.687		33.894		23.8057		12.6382		-14.4014		89.1736		19.7258		-23.7749		9.69312		108.669		13.2686		0
896.5	7.60547		-17.6199		23.5916		34.1458		24.7681		33.9619		23.8628		12.7458		-14.219		88.98		19.6062		-23.6802		9.67114		108.706		13.3108		0
897.5	7.82642		-17.2729		24.0439		34.272		24.9492		34.4351		24.1401		13.0676		-13.7781		89.1047		19.8586		-23.4165		9.99463		109.18		13.5627		0
898.5	7.82959		-16.9771		24.4004		34.6433		25.1086		34.6624		24.4343		13.2805		-13.5242		89.5532		20.2632		-23.1575		9.97461		109.635		13.7366		0
899.5	8.02563		-16.606		24.5818		34.6567		25.3999		34.8108		24.5251		13.5447		-13.1348		89.6965		20.5059		-23.083		10.2983		109.924		13.9626		0
900.5	9.61328		-14.8425		26.1643		36.2915		26.9431		36.1802		26.0583		15.229		-11.4858		91.5137		21.9382		-21.3503		11.8135		111.596		15.6951		0
901.5	11.9268		-12.5762		28.1785		38.4929		29.0293		38.5186		28.3987		17.2817		-9.39136		93.8782		24.4841		-18.7607		13.6226		113.82		18.0959		0
902.5	10.5156		-13.449		27.1719		37.2378		27.9504		37.4158		27.1875		15.906		-10.7546		92.5969		23.3623		-20.0344		12.2595		112.343		16.5232		0
903.5	9.82446		-13.9238		26.825		36.8162		27.4832		37.0276		26.655		15.4841		-11.2268		92.3108		22.9094		-20.3381		11.7114		111.83		16.1455		0
904.5	10.0371		-14.0437		26.7583		36.7881		27.4812		37.0383		26.4231		15.3608		-11.3691		92.322		22.8167		-20.2415		11.5811		112.073		16.1357		0
905.5	10.4954		-14.1921		26.856		36.7407		27.6094		37.0281		26.4822		15.4639		-11.2849		92.3037		22.7712		-20.156		11.4104		112.031		16.1021		0
906.5	10.4741		-14.0657		26.6763		36.3528		27.5803		37.0435		26.6309		15.3865		-11.1411		92.1523		22.5715		-20.4797		11.1343		111.893		16.1692		0
907.5	10.5344		-14.3809		26.5962		36.6965		27.5254		37.0261		26.8311		15.3669		-11.1692		92.0393		22.3999		-20.2512		10.9795		111.67		16.3157		0
908.5	10.6094		-14.4004		26.7258		36.7334		27.3755		36.8728		26.8655		15.4666		-11.2605		91.853		22.5234		-20.27		11.0603		111.526		16.3096		0
909.5	10.1333		-14.8376		26.3296		36.2871		27.0752		36.3193		26.2109		15.0068		-11.8928		91.5627		22.3279		-20.6887		10.604		111.552		15.9473		0
910.5	9.95117		-14.9858		26.1545		36.1187		26.9917		36.1265		26.0498		14.7886		-12.2585		91.4775		22.1658		-20.8157		10.3311		111.196		15.6553		0
911.5	9.89307		-14.6763		25.9497		36.1965		26.9617		35.9358		26.1067		14.7788		-12.3511		91.5173		22.1001		-20.7786		10.3796		111.379		15.6653		0
912.5	9.7395		-14.9529		26.1553		36.1089		26.7793		36.1753		26.166		15.0225		-12.2498		91.343		21.8774		-20.6995		10.1033		111.214		15.4753		0
913.5	10.0469		-14.7168		26.1284		36.165		26.9297		36.1567		26.1523		14.96		-12.2554		91.7747		22.1829		-20.355		10.5576		111.059		15.6846		0
914.5	10.53		-14.2659		26.6101		36.5352		27.2393		36.4375		26.4568		15.3484		-11.9924		91.8879		22.5771		-19.9458		11.021		111.422		15.8047		0
915.5	10.7966		-14.3179		26.6731		36.637		27.2595		36.874		26.7551		15.6716		-12.189		92.0164		22.5598		-19.959		10.9265		111.635		15.9373		0
916.5	10.7869		-14.1775		26.6914		36.5459		27.241		36.7681		26.8062		15.4465		-12.051		91.9092		22.5366		-19.938		10.9277		111.442		15.9648		0
917.5	10.9482		-14.2993		26.9304		36.7878		27.2361		36.8735		26.9521		15.8096		-11.8601		92.1721		22.6172		-19.7395		10.7646		111.654		16.2053		0
918.5	11.0796		-13.959		26.8699		36.5884		27.6008		36.8994		26.9148		15.7539		-12.198		92.4175		22.7395		-20.0195		10.9001		111.526		15.9788		0
919.5	11.0781		-13.7966		26.7292		36.6145		27.5356		36.7854		26.6392		15.699		-12.1912		92.2041		22.9397		-20.1233		10.8142		111.168		15.5815		0
920.5	10.7004		-14.0405		26.2578		36.2693		27.0857		36.5938		26.3079		15.4177		-12.552		91.8792		22.6785		-20.2095		10.8896		111.117		15.0229		0
921.5	10.541		-14.1621		26.3586		36.1184		26.8784		36.6018		26.2219		15.427		-12.4407		91.7478		22.2002		-20.3074		10.8108		110.804		14.8579		0
922.5	10.6836		-13.9419		26.4727		36.3931		27.022		36.666		26.6138		15.3762		-12.6821		92.0762		22.4136		-20.2959		10.9346		110.79		14.8867		0
923.5	10.8237		-13.5435		26.6584		36.7974		27.1777		36.9141		26.7178		15.416		-12.418		92.3127		22.4817		-20.3203		10.9592		111.062		15.3176		0
924.5	11.1328		-13.6331		26.8992		36.3916		27.1279		36.9949		26.8376		15.5386		-12.3701		92.2163		22.5544		-20.0991		10.9709		110.973		15.3457		0
925.5	11.1382		-13.5156		26.8701		36.3845		27.0615		36.8135		26.8264		15.5964		-12.385		92.3572		22.2793		-19.9878		11.2039		110.853		15.197		0
926.5	10.7585		-13.8108		26.9905		36.4138		26.6826		36.8208		26.8865		15.679		-12.6353		92.4463		22.2153		-19.9849		10.894		110.779		14.9641		0
927.5	10.4871		-13.7842		26.9189		36.3796		26.6501		36.8096		26.614		15.3118		-12.7539		91.9768		21.8767		-20.3442		9.96533		110.74		14.7573		0
928.5	10.7793		-13.5017		27.2837		36.5042		27.1907		37.1563		26.9158		15.2419		-12.449		92.4314		22.1841		-19.8762		8.76318		111.109		15.0293		0
929.5	10.6953		-13.5103		27.1331		36.2366		26.8679		36.9468		26.9329		15.573		-12.6533		92.22		21.8		-20.0132		8.05249		110.803		14.9468		0
930.5	10.9277		-13.6206		26.9001		36.5911		27.0322		37.22		27.0466		15.5742		-12.6868		92.2148		22.0007		-19.9768		6.8418		110.853		15.1311		0
931.5	10.8767		-13.6785		26.926		36.3242		27.0564		37.3186		26.9148		15.3574		-12.4893		92.5117		22.1467		-19.8442		5.90015		110.858		15.0022		0
932.5	10.675		-13.6162		26.9622		36.1282		26.9346		36.8523		26.8826		15.4724		-12.7537		92.2883		21.9897		-20.2205		5.33545		111.129		14.8621		0
933.5	11.0579		-13.436		27.238		36.2178		26.6458		36.8716		26.8887		15.7922		-12.6235		92.4297		21.8381		-20.042		5.06885		110.91		15.0598		0
934.5	10.6155		-13.4695		26.7949		36.2004		26.7769		36.696		26.7715		15.3401		-12.7607		91.9761		21.8462		-20.3726		4.50659		110.622		14.9229		0
935.5	10.8303		-13.3379		27.1379		36.532		26.8953		36.8286		26.8684		15.3689		-12.4668		92.1401		22.0144		-20.064		3.68799		110.926		15.0955		0
936.5	10.8533		-13.26		27.1655		36.4954		27.0378		37.1687		27.0818		15.7451		-12.553		92.2639		21.9609		-19.8684		2.86279		111.12		15.2651		0
937.5	10.8816		-13.2129		27.113		36.3911		27.4055		36.9109		26.6697		15.3584		-12.4055		92.2817		21.7041		-19.8191		1.90747		111.153		15.3013		0
938.5	10.7012		-13.2061		27.2798		36.3477		27.2314		36.925		26.833		15.1147		-12.4075		92.1184		21.6208		-19.8091		0.99585		110.94		15.1953		0
939.5	10.6375		-13.4812		26.9788		36.3513		26.9302		36.9619		26.917		15.1914		-12.8047		92.0132		21.5962		-19.7302		-0.131104		110.67		14.9922		0
940.5	10.5574		-13.5735		27.0908		36.177		26.7156		36.7527		26.791		15.1597		-12.7078		91.9041		21.3379		-19.7517		-0.595947		110.504		14.9231		0
941.5	10.6855		-13.7344		27.092		36.0542		26.8862		36.6726		26.8591		15.1943		-12.7024		91.9204		21.3315		-19.8777		-0.754395		110.576		14.9812		0
942.5	10.8425		-13.6936		27.1082		36.1826		27.1438		36.9456		26.8506		15.1565		-12.7144		92.0425		21.5361		-19.7495		-0.537109		110.615		15.0437		0
943.5	11.2324		-13.1792		27.3042		36.4792		27.3813		37.1479		27.342		15.4185		-12.2703		92.1765		21.925		-19.3381		-0.137207		110.768		15.2874		0
944.5	11.1309		-13.0918		27.2637		36.4434		27.0535		37.3894		27.0615		15.7144		-12.54		91.969		21.7493		-19.8125		-0.420654		110.743		15.2622		0
945.5	11.2998		-12.7017		27.3198		36.5291		27.3425		37.6223		26.9536		15.6206		-12.4319		92.1699		21.9553		-19.6531		-0.341064		111.018		15.4517		0
946.5	11.4587		-12.5359		27.5005		36.7275		27.5786		37.5063		27.1624		15.7546		-12.1147		92.4927		22.124		-19.2041		-0.156494		111.037		15.5542		0
947.5	11.5298		-12.4243		27.4661		36.8318		27.5134		37.7224		27.2979		16		-12.1987		92.6521		21.9954		-19.3711		0.0854492		111.125		15.8052		0
948.5	11.5093		-12.229		27.9316		36.9128		27.7896		38.1855		27.449		16.1223		-12.0798		92.9966		21.9844		-19.229		0.119385		111.375		15.9226		0
949.5	11.7119		-12.2905		28.061		37.0364		28.2117		38.0129		27.9104		16.061		-11.9788		92.9382		22.2307		-19.4255		-0.112061		111.332		15.8745		0

## Sheet: Fig1A-gdTCR2CD1d-aGal-sensogram
gd TCR 2 CD1d-aGalCer
11.5	-2.53125		-0.642822		-1.82935		-1.95361		-3.34082		-0.520996		-0.971924		-2.21362		-4.54541		-1.88232		-0.753662		-0.739014		-1.98169		0.768311		-0.277832		0
12.5	-2.75635		-0.552002		-1.43042		-1.75195		-3.00293		-0.448975		-0.719482		-2.06934		-4.08398		-1.72461		-0.270264		-0.99707		-2.04224		0.518799		-0.276611		0
13.5	-1.59082		0.410645		-0.479004		-0.791016		-1.95386		0.115234		-0.32251		-1.04102		-3.33789		-1.52881		-1.47949		-1.27905		-3.88232		-0.480225		-0.139648		0
14.5	-1.15015		0.693115		0.756104		-0.450684		-1.86401		-0.128174		-0.650391		-0.596924		-3.07837		-0.920166		-3.02563		-1.55396		-5.2998		-0.76709		-0.64917		0
15.5	-1.55151		0.760254		0.693848		0.409424		-0.821045		0.460449		-0.712158		-0.133789		-2.5144		-0.304199		-2.25464		-1.8103		-5.05469		-0.587646		-0.0715332		0
16.5	-4.95264		-2.45361		-1.3396		-1.15576		-1.39185		-0.137451		-0.599854		-0.855713		-2.83618		0.641357		-2.71899		-0.967773		-1.47021		1.12549		-0.0358887		0
17.5	-6.40649		-4.92407		-3.78345		-2.75586		-3.729		-2.42383		-2.30884		-2.41748		-3.69019		-1.59961		-1.4436		-3.05591		0.425537		9.29785		1.59424		0
18.5	-2.58789		-3.37744		-1.32031		-0.976563		-2.51733		-1.92163		-2.44141		-1.42065		-3.06885		-1.61572		-3.86768		-5.08057		-6.81372		-0.529541		-1.57153		0
19.5	0.027832		0.513428		0.032959		0.0571289		0.667236		1.10107		-2.29077		0.918701		-0.253906		0.286133		-3.83374		-4.18628		-6.1394		0.216309		-1.55151		0
20.5	1.27075		1.06592		0.587158		0.581299		0.318604		1.15259		-1.25195		0.283691		-0.97583		-0.0197754		-3.29126		-3.52856		-6.46167		-2.03589		-1.4187		0
21.5	-0.919678		0.219238		-1.46387		-0.907959		-1.12573		-0.313965		-1.4397		-1.29102		-0.550781		-0.817871		-2.31958		-2.29492		-1.84277		-0.695068		-1.07715		0
22.5	-1.3269		0.228271		-1.37964		-0.936035		-0.806396		-0.424072		-1.51611		-1.30298		-0.619385		-0.506104		-0.554443		-1.57837		-0.442383		0.570801		-0.631836		0
23.5	-1.32739		-0.302734		-1.31396		-1.15112		-1.37231		-0.226563		-1.58789		-1.37134		-0.728271		-0.788086		-1.38672		-1.66357		-0.797363		-0.781006		-0.94873		0
24.5	-1.49854		-0.877441		-1.6665		-1.37134		-1.78247		-0.873047		-1.55859		-1.77002		-1.18311		-1.18872		-1.07764		-1.64673		-1.04102		-1.44214		-1.06519		0
25.5	-1.28345		-0.762939		-1.39038		-1.18091		-1.54932		-1.2207		-1.521		-1.52051		-0.989014		-1.18286		-0.623291		-1.61182		-1.44458		-0.879639		-0.947754		0
26.5	-1.11694		-0.690186		-1.21069		-0.765381		-1.2998		-1.13745		-1.33813		-1.42578		-0.758057		-0.996338		-0.717285		-1.68628		-1.2627		-1.04077		-0.948975		0
27.5	-0.709717		-0.430908		-0.85376		-0.522705		-0.553955		-0.635254		-1.05542		-0.786133		-0.5		-0.865234		-0.697998		-1.64111		-1.04297		-1.10693		-0.50708		0
28.5	-0.604248		-0.418701		-0.449463		-0.4375		-0.325684		-0.372803		-0.728516		-0.609131		-0.490723		-0.692871		-0.37793		-1.1665		-0.588867		-0.645264		-0.129639		0
29.5	-0.433105		-0.587158		-0.522949		-0.379395		-0.633545		-0.429688		-0.492188		-1.17725		-0.242188		-1.05054		-0.539063		-0.491211		-0.826416		-0.551514		0.203613		0
30.5	-0.142822		-0.272461		-0.320801		-0.129883		-0.391602		-0.320068		-0.155273		-0.449463		-0.167236		-0.684326		-0.0993652		-0.358154		-0.314209		-0.0234375		0.412354		0
31.5	-0.0266113		-0.558838		-0.00195313		-0.0546875		-0.441162		-0.556396		-0.216064		-0.530762		-0.0466309		-0.549805		-0.271973		-0.708496		-0.349609		-0.556641		0.176514		0
32.5	-0.0498047		-0.539795		-0.0603027		0.013916		-0.353027		-0.411377		-0.230713		-0.634521		-0.199463		-0.460938		-0.0493164		-0.829346		-0.541748		-0.217041		0.0461426		0
33.5	0.191895		0.145996		0.412354		0.147461		0.0175781		-0.219238		0.379883		-0.317383		0.265625		-0.291504		0.314209		-0.0356445		-0.278076		-0.0529785		0.286865		0
34.5	-0.200195		-0.239014		0.0822754		-0.27832		-0.319092		-0.688232		0.0124512		-0.125488		-0.398438		-0.515625		0.22168		-0.374268		-0.418701		-0.0686035		-0.0959473		0
35.5	0.0498047		-0.28125		-0.193359		-0.257813		-0.292236		-0.424316		-0.106201		0.160645		-0.515137		-0.492676		0.0644531		-0.35376		-0.169434		-0.437988		-0.166748		0
36.5	0.188721		-0.210449		-0.168945		-0.227295		-0.308105		-0.227783		-0.295166		0.0407715		-0.315918		-0.525391		-0.0124512		-0.372314		-0.0549316		-0.475342		-0.334473		0
37.5	0.0371094		-0.03125		-0.101807		0.238281		-0.249512		0.0339355		-0.13623		-0.0078125		-0.0402832		-0.175049		0.017334		-0.0817871		0.262939		0.0195313		0.150879		0
38.5	-0.0405273		-0.208496		-0.0571289		-0.249268		-0.0195313		0.0871582		-0.0795898		-0.172119		-0.0788574		0.0803223		-0.0209961		-0.300293		0.020752		0.0263672		0.146973		0
39.5	0.216797		0.109863		0.136963		0.130371		0.140381		0.194336		0.277832		-0.126709		0.00537109		0.184326		-0.0979004		0.112061		0.14502		0.190674		-0.0217285		0
40.5	0.247559		0.472656		0.235596		0.402344		0.465576		0.315918		0.248779		0.142822		0.448486		0.487549		0.375977		0.648926		0.445313		0.520508		0.202393		0
41.5	-0.324219		-0.173828		-0.279541		-0.13623		-0.00195313		-0.106689		-0.201416		-0.147461		-0.0546875		0.0656738		-0.209961		0.155273		-0.237061		-0.402832		-0.20459		0
42.5	-0.40332		-0.134033		-0.00219727		-0.164063		0.0444336		0.228516		-0.261719		0.00878906		0.219482		0.138672		-0.291748		0.145508		-0.052002		-0.220215		-0.107422		0
43.5	0.22876		0.696045		0.347412		0.541016		0.541016		0.587158		0.541016		0.227539		0.729736		0.753418		-0.0466309		0.421143		0.0585938		0.848145		0.429688		0
44.5	0.82666		0.814697		0.130127		1.01587		1.09131		1.32568		0.887939		0.726318		1.39526		0.907227		-0.0410156		0.953613		-0.162598		1.57471		0.323242		0
45.5	-0.160889		-0.307129		-0.19873		-0.306641		-0.686035		-0.00805664		0.112061		-0.203857		0.358154		-1.89502		-0.164063		0.450684		-0.152832		0.867676		0.467285		0
46.5	-0.341553		-0.302979		-0.563477		-0.547119		-0.677246		-0.0507813		-0.0507813		-0.395752		-0.0410156		-2.83325		-0.0314941		1.10767		-0.106934		0.589355		0.192139		0
47.5	0.0939941		-0.0229492		-0.0568848		-0.114014		-0.385498		0.443604		0.335693		-0.275879		0.586182		-2.71411		0.132813		1.04346		0.0339355		1.0752		0.427734		0
48.5	0.0610352		-0.252441		-0.12915		0.0737305		-0.464844		0.472168		0.252686		-0.174561		0.393799		-3		-0.396484		0.924805		-0.238281		1.04419		0.431152		0
49.5	-0.313721		-0.352539		-0.189453		0.125732		-0.311768		0.445068		0.193604		0.0310059		0.248047		-2.96143		-0.483643		1.17944		-0.792969		0.991455		0.060791		0
50.5	-0.436279		-0.157715		-0.344727		-0.199463		-0.286621		0.220947		-0.244385		-0.195068		-0.361328		-2.69287		-0.241943		1.04688		-0.981445		0.76001		0.0222168		0
51.5	131.073		29.4329		93.9651		6.98633		5.95264		7.47217		-0.135986		0.083252		0.234863		0.528809		-0.414063		0.775635		-0.868408		0.751465		0.143799		0
52.5	1061.03		615.668		595.406		159.11		93.2454		57.4082		7.43213		2.91992		3.30591		4.08398		-0.358398		1.46851		-1.25854		0.072998		-0.237793		0
53.5	1369.42		1066.83		884.35		455.035		260.312		136.023		32.2654		14.2932		9.09839		7.51953		1.14941		3.38818		-0.898682		0.744385		0.00683594		0
54.5	1456.15		1174.4		967.173		635.885		394.35		206.634		63.4214		27.4192		13.9285		9.7085		2.46484		4.79053		-0.942871		0.602539		-0.012207		0
55.5	1507.77		1223.97		1006.04		716.156		474.554		260.484		94.0576		40.7012		18.9241		12.5759		4.104		7.68188		-0.910889		0.987061		0.606445		0
56.5	1522.67		1246.21		1025.78		756.443		519.855		297.516		119.683		53.105		24.4553		14.5967		5.47705		10.0508		-2.79834		-0.135986		0.236816		0
57.5	1418.57		1202.08		1016.26		764.43		535.39		313.88		136.366		59.4072		24.4683		7.98145		6.62256		9.22485		-1.99365		1.02393		0.864014		0
58.5	1269.42		1129.08		977.766		757.593		539.984		322.154		144.334		61.0081		21.7478		3.6687		5.47681		3.10376		-1.82031		0.386963		-0.267822		0
59.5	1262.64		1130.34		976.34		768.57		554.379		336.522		156.149		67.605		25.5183		7.25757		4.85083		2.26172		-1.99268		-0.260254		-0.812744		0
60.5	1268.95		1137.39		982.26		779.384		566.848		348.132		166.525		73.8149		29.5229		9.96558		5.43359		3.05713		-2.13525		-0.208252		-0.662598		0
61.5	1274.83		1142.92		987.016		786.712		575.428		356.362		173.765		77.3982		31.0059		10.0745		5.38403		3.15771		-2.17529		-0.608887		-0.758789		0
62.5	1279.78		1147.44		990.736		792.576		581.489		362.316		179.417		79.8748		31.7773		9.9519		5.34155		3.14746		-2.26074		-0.572021		-0.727783		0
63.5	1284.33		1151.26		994.166		797.728		586.817		367.414		183.954		82.1553		32.8425		10.1499		5.74341		3.31592		-1.40088		-0.206543		-0.548828		0
64.5	1287.73		1154.89		997.054		801.76		591.408		371.567		187.529		83.8074		33.55		10.2036		5.82788		3.32495		-1.02002		-0.0820313		-0.343994		0
65.5	1290.71		1157.14		999.233		805.076		594.805		374.745		190.267		85.113		33.7244		10.2527		5.66821		3.2124		-1.00269		-0.392334		-0.647705		0
66.5	1293.52		1159.73		1001.31		807.864		597.641		377.755		193.289		86.3357		34.2468		10.3286		5.74463		3.2854		-0.678955		-0.259277		-0.368896		0
67.5	1295.66		1161.55		1002.74		810.17		599.875		379.88		195.24		86.9929		34.5142		9.85132		5.47095		3.18164		-0.710449		-0.298584		-0.51001		0
68.5	1297.62		1163.1		1004.04		812.197		601.833		381.797		196.572		87.6104		34.627		9.82861		5.56543		2.9812		-0.72583		-0.476074		-0.78125		0
69.5	1299.55		1164.88		1005.58		814.192		603.653		383.253		198.054		88.4648		35.1196		9.93042		5.6377		3.11987		-0.670898		-0.252197		-0.534668		0
70.5	1300.87		1166.28		1006.26		815.298		604.811		384.27		199.259		88.958		35.0386		9.91406		5.47925		2.65967		-0.664551		-0.424561		-0.464111		0
71.5	1302.29		1167.96		1007.64		817.01		606.104		385.634		200.315		89.7007		35.2529		9.99658		5.69409		3.1582		-0.422119		-0.432861		-0.356445		0
72.5	1303.4		1169.18		1008.52		817.971		606.985		386.309		201.179		90.061		35.3994		9.72534		5.89404		3.13721		-0.521484		-0.60498		-0.609375		0
73.5	1304.08		1169.87		1008.67		818.706		607.949		387.001		201.786		90.2209		35.6301		9.89966		5.97827		3.13501		-0.630615		-0.529541		-0.584717		0
74.5	1304.51		1170.49		1009.13		819.402		608.865		387.835		202.474		90.3167		35.5063		9.88794		5.95605		3.03589		-0.297852		-0.25293		-0.814697		0
75.5	1305.34		1171.2		1009.84		820.282		609.516		388.542		203.23		90.7661		36.1062		9.75903		6.14331		2.91553		-0.514893		-0.291992		-0.517578		0
76.5	1305.42		1171.48		1010.06		820.678		609.772		388.906		203.364		90.5747		35.8931		9.56641		5.96606		2.33813		-0.772461		-0.549072		-0.797607		0
77.5	1306.44		1172.24		1010.81		821.489		610.667		389.398		204.04		90.9961		35.9707		9.84253		6.24585		2.78198		-0.284912		-0.220703		-0.381836		0
78.5	1307.18		1173		1011.35		821.979		611.444		390.021		204.684		91.3972		36.447		10.0994		6.34912		2.78198		0.0559082		-0.334473		0.088623		0
79.5	1308.04		1173.69		1012.08		822.905		612.315		390.719		205.367		91.8215		36.7478		10.6714		6.42383		3.02368		0.424561		-0.334717		0.0654297		0
80.5	1308.45		1173.88		1012.42		823.183		612.273		390.795		205.557		91.6396		36.5459		10.0605		6.14624		2.81592		0.0849609		-0.685547		-0.522461		0
81.5	1308.99		1174.22		1012.54		823.647		612.529		391.174		205.694		91.532		36.311		10.2532		6.09424		2.77197		0.119385		-0.599365		-0.832275		0
82.5	1309.77		1174.87		1012.92		824.094		613.144		391.661		206.072		91.7817		36.3738		10.3701		5.95313		3.11353		0.252197		-0.621826		-0.634033		0
83.5	1310.08		1175.19		1013.25		824.099		613.579		391.63		206.206		91.9402		36.645		10.5762		6.17383		3.02954		-0.074707		-0.767334		-0.607178		0
84.5	1310.79		1175.99		1014.08		824.682		614.12		392.141		206.719		92.0767		36.8362		10.7444		5.92969		3.1189		-0.0427246		-0.166016		-0.714111		0
85.5	1310.73		1176.01		1014.55		824.938		614.151		392.005		206.833		91.936		36.5762		10.4348		5.61914		2.81519		-0.346436		-0.313477		-0.750732		0
86.5	1311.3		1176.64		1015.23		825.332		614.745		392.505		207.152		92.1663		36.8279		10.5247		5.89014		3.23975		0.0446777		-0.17749		-0.40918		0
87.5	1311.94		1177.43		1015.71		825.847		614.954		392.859		207.803		92.5322		37.1309		11.0039		6.21509		3.52368		0.184082		-0.0622559		-0.169189		0
88.5	1312.35		1177.63		1015.69		826.014		614.977		392.843		207.842		92.3706		36.9089		10.571		6.04102		3.35034		-0.289795		-0.168213		-0.51709		0
89.5	1312.73		1177.94		1016.08		826.291		615.43		393.264		208.39		92.8982		37.1707		11.0959		6.41772		3.44946		0.21875		0.179688		-0.688965		0
90.5	1312.62		1178.36		1016.43		826.457		615.77		393.417		208.248		92.8135		36.9238		11.0417		6.448		3.54517		0.330078		0.0307617		-0.783691		0
91.5	1312.56		1178.92		1016.75		827.113		616.042		393.55		208.445		93.0068		36.9211		11.0464		6.45557		3.67017		0.25		0.0837402		-0.45459		0
92.5	1313.43		1179.69		1017.07		827.533		616.532		393.709		208.958		93.2358		37.3979		10.9822		6.37207		4.07349		0.56543		0.151855		0.045166		0
93.5	1313.03		1179.83		1017.27		827.688		616.605		393.939		209.123		93.417		37.5549		11.0688		6.27783		3.896		0.647461		0.327393		-0.291992		0
94.5	1313.46		1180.26		1017.6		828.066		616.693		394.331		209.462		93.8235		37.7488		11.1833		6.58032		3.73218		0.768311		0.437256		-0.422363		0
95.5	1313.78		1180.71		1017.92		828.552		616.769		394.411		209.98		93.6521		37.7998		10.9917		6.68042		3.84106		0.809326		0.460938		-0.394287		0
96.5	1313.79		1180.88		1018.46		828.393		617.002		394.559		210.148		93.637		37.8049		11.1499		6.63672		3.74463		0.867432		0.593018		-0.287598		0
97.5	1314.62		1180.83		1018.77		828.683		617.341		394.878		210.444		93.7798		37.9226		11.2402		6.40991		3.88794		0.871582		0.245361		-0.0856934		0
98.5	1314.44		1181.16		1018.88		828.858		617.332		395.178		210.465		93.8643		37.6475		11.0889		6.1875		3.63013		0.723389		0.0922852		-0.112549		0
99.5	1314.27		1181.24		1019.1		829.04		617.723		395.296		210.396		93.762		37.554		10.6223		6.00952		3.38501		0.760742		0.0178223		-0.492432		0
100.5	1314.81		1181.7		1019.51		829.11		618.053		395.117		210.537		93.8147		37.3889		10.7839		6.0083		3.41748		0.64209		-0.142578		-0.266113		0
101.5	1314.65		1182.04		1019.7		829.525		618.4		395.487		210.937		93.5264		37.4949		10.8315		5.85474		3.56494		0.536621		-0.24292		-0.369141		0
102.5	1314.46		1182.28		1020.03		829.577		618.555		395.838		210.962		93.6831		37.4163		11.0933		6.01025		3.70728		0.63208		-0.261963		-0.230225		0
103.5	1314.76		1182.28		1020.06		829.5		618.595		395.832		211.189		93.325		37.313		10.6992		5.92407		3.11938		0.151611		-0.532227		-0.649658		0
104.5	1314.86		1182.45		1020.53		830.148		618.767		396.169		211.636		93.595		37.2136		10.7832		5.9021		3.24561		0.192627		-0.297119		-0.483154		0
105.5	1315.07		1182.6		1020.63		830.461		619.173		396.406		211.65		94.2036		37.3218		10.8713		6.27783		3.05811		0.236816		-0.489746		-0.459473		0
106.5	1315.56		1183.39		1021.38		831.325		619.638		397.184		212.613		94.3833		37.7336		11.3179		6.43066		3.698		0.545654		-0.328369		-0.0222168		0
107.5	1315.93		1183.73		1021.77		831.588		619.939		397.672		212.827		94.9099		37.8562		11.853		6.72534		3.78076		0.542236		0.0344238		0.083252		0
108.5	1316		1184		1022.33		831.954		620.523		398.103		213.115		94.9695		38.0879		11.6365		6.9917		3.81372		0.80957		0.15918		0.37915		0
109.5	1315.75		1184.04		1022.36		831.919		620.602		398.064		213.146		94.7437		37.947		11.3289		6.50171		3.63965		0.43042		-0.286865		0.246826		0
110.5	1316.28		1184.49		1022.96		832.341		620.991		398.452		213.477		94.9412		38.1531		11.408		6.55884		4.02783		0.598389		-0.0756836		0.294434		0
111.5	1316.08		1184.36		1023.19		832.582		621.331		398.628		213.631		94.947		38.0332		11.562		6.48853		3.70264		0.376953		-0.0891113		0.0441895		0
112.5	1316.2		1184.66		1023.49		832.98		621.519		399.12		214.089		95.2209		38.0671		11.6382		6.55273		3.73291		0.391846		-0.0515137		-0.0722656		0
113.5	1316.76		1185.31		1023.97		833.36		621.771		399.602		214.509		95.5591		38.6602		11.9724		7.07349		3.62134		0.760986		0.189209		0.510986		0
114.5	1316.36		1184.75		1023.96		833.124		621.802		399.448		214.228		95.1763		38.248		11.2463		6.71851		3.21143		0.226318		-0.282227		-0.156006		0
115.5	1316.42		1184.83		1023.9		833.215		622.05		399.553		214.179		94.741		38.0188		10.9744		6.45801		3.15479		-0.233887		-0.399658		-0.256104		0
116.5	1316.4		1185.02		1024.22		833.306		622.325		399.519		214.318		94.9758		38.1963		10.6111		6.2959		3.03564		-0.210205		-0.506348		-0.279541		0
117.5	1316.34		1185.57		1024.55		833.634		622.446		399.801		214.532		94.8252		38.4238		10.6504		6.23755		3.39404		-0.169922		-0.556152		-0.182373		0
118.5	1316.53		1185.81		1024.46		834.012		622.364		399.972		214.806		94.9739		38.4219		10.9268		6.1543		3.1416		-0.165283		-0.75		-0.210205		0
119.5	1316.57		1185.93		1024.9		834.381		622.444		400.356		215.145		94.8879		38.5063		11.0317		6.20532		2.81201		-0.18457		-0.579102		-0.319092		0
120.5	1316.41		1185.9		1025.22		834.579		622.678		400.542		215.395		95.054		38.7273		11.094		6.33032		2.95288		-0.135254		-0.57959		-0.102051		0
121.5	1316.75		1186.33		1025.51		835.08		623.49		401.104		216.003		95.3792		38.6743		11.1765		6.6731		3.02954		0.00390625		-0.546387		-0.045166		0
122.5	1316.69		1186.59		1025.47		835.025		623.641		401.476		216.025		95.4517		38.5854		11.1892		6.50195		2.96973		-0.127441		-0.728027		-0.30835		0
123.5	1316.52		1186.43		1025.82		835.232		623.575		401.539		216.063		95.6128		38.7961		10.8394		6.2063		2.9873		-0.272217		-0.62207		-0.395752		0
124.5	1316.2		1186.71		1026.17		835.424		623.727		401.33		216.207		95.5842		38.8135		10.7915		6.17407		2.85059		-0.268555		-0.746338		-0.456055		0
125.5	1316.38		1187.01		1026.81		835.966		624.26		401.814		216.624		95.9053		39.1135		10.9011		6.29272		2.94238		-0.204834		-0.560791		-0.42041		0
126.5	1316.3		1187.23		1027.12		836.445		624.38		401.979		216.892		96.0481		39.0132		11.1748		6.52856		2.79346		-0.0617676		-0.39209		-0.389893		0
127.5	1316.38		1187.5		1027.24		836.829		624.982		402.253		217.294		96.2788		38.9048		11.0449		6.40942		2.95898		0.410156		-0.265869		-0.267578		0
128.5	1316.93		1187.44		1027.54		837		625.18		402.599		217.397		96.3721		38.9226		10.9802		6.44067		3.05493		0.203125		0.0124512		-0.330566		0
129.5	1316.9		1187.84		1027.97		837.222		625.572		403.29		218.155		96.7043		39.2366		11.2637		6.52905		3.12085		0.24292		0.154785		-0.227783		0
130.5	1316.74		1187.53		1028.05		837.215		625.712		403.342		218.079		96.6885		39.0845		11.0774		6.44604		2.81689		-0.0288086		-0.204834		-0.248779		0
131.5	1316.88		1187.48		1028.27		837.425		626.105		403.545		218.357		96.8667		39.3149		11.2332		6.53052		2.97363		-0.234619		-0.109619		-0.378418		0
132.5	1316.84		1187.69		1028.53		837.604		626.324		403.965		218.83		97.0347		39.5032		11.2808		6.56543		2.94482		-0.216797		-0.0854492		-0.33667		0
133.5	1316.66		1187.64		1028.63		837.784		626.625		404.25		218.932		97.1943		39.3403		11.2263		6.70654		2.91431		-0.379639		-0.160645		-0.289795		0
134.5	1316.98		1188.27		1029.35		838.402		627.023		404.522		219.368		97.5198		39.3943		11.4556		6.65796		3.24536		0.230957		0.266357		0.0754395		0
135.5	1317.34		1188.18		1029.83		838.957		627.428		404.814		219.697		97.696		39.8057		11.8286		7.16968		3.26074		0.149658		0.230225		0.337646		0
136.5	1316.27		1188.07		1029.83		839.078		627.576		404.85		219.455		97.4524		39.7024		11.7197		6.99756		3.10962		-0.15625		0.119629		0.394043		0
137.5	1316.54		1188.34		1030.23		839.489		627.858		405.522		219.86		97.635		39.8975		11.5913		7.30469		3.47705		-0.0817871		0.237549		0.416992		0
138.5	1316.59		1188.41		1030.19		839.342		628.013		405.75		220.103		97.4631		39.594		11.4907		7.33374		3.01929		-0.272949		-0.182861		0.334229		0
139.5	1316.61		1188.55		1030.29		839.201		627.957		405.652		220.244		97.4255		39.7676		11.4512		6.79517		2.99268		-0.146973		-0.0991211		0.414795		0
140.5	1316.38		1188.27		1030.32		839.565		628.313		405.764		220.509		97.1609		39.7888		11.553		6.73242		3.10864		-0.324219		-0.09375		0.197021		0
141.5	1316.46		1188.17		1030.54		839.854		628.383		406.195		220.288		97.1479		39.9204		11.6067		6.84424		3.17627		-0.0759277		-0.278564		0.109619		0
142.5	1316.45		1188.62		1030.67		840.222		628.826		406.326		220.819		97.5479		40.0229		11.7544		6.89258		3.29395		-0.0371094		-0.19458		0.108643		0
143.5	1316.06		1188.17		1030.44		839.872		628.488		406.172		220.404		97.2141		39.7241		11.228		6.58447		2.74756		-0.571533		-0.663574		-0.352051		0
144.5	1316.12		1188.5		1030.95		840.39		628.989		406.793		220.994		97.6016		39.9902		11.2986		6.87451		3.10376		-0.330811		-0.337646		0.195068		0
145.5	1315.9		1188.34		1030.82		840.726		629.066		406.599		221.452		97.3564		39.7861		11.1377		7.04053		2.95288		-0.355469		-0.467529		0.0527344		0
146.5	1315.84		1188.57		1031		840.74		629.275		406.664		221.29		97.5088		39.5676		11.2754		6.88745		3.04834		-0.493164		-0.573975		-0.130859		0
147.5	1315.63		1188.36		1031.17		840.51		629.259		406.86		220.844		97.3115		39.6621		11.1077		6.64502		2.7627		-0.712402		-0.613525		-0.447998		0
148.5	1315.71		1188.23		1030.95		840.724		629.276		406.943		220.847		97.4246		39.6887		11.1941		6.71265		2.72266		-1.08228		-0.776855		-0.864746		0
149.5	1315.26		1188.37		1031.31		840.798		629.809		407.335		221.18		97.7139		39.7751		11.3569		6.69751		2.86938		-0.932617		-0.454834		-0.313232		0
150.5	1315.19		1188.53		1031.43		840.942		630.328		407.712		221.481		97.7732		40.0107		11.4734		6.65576		3.09033		-0.662842		-0.23291		-0.104004		0
151.5	1315.27		1189.06		1031.84		841.427		630.436		408.182		221.886		98.1526		40.0393		11.468		6.89478		3.07031		-0.668701		-0.256348		-0.231934		0
152.5	1315.15		1189.14		1031.97		841.527		630.523		408.373		222.022		98.3943		40.0515		11.8047		6.80542		2.76978		-0.748291		-0.215576		-0.138672		0
153.5	1314.94		1189.33		1032.01		841.686		630.702		408.385		222.367		98.7446		40.1096		11.7859		7.11597		3.20801		-0.636475		-0.289063		0.0874023		0
154.5	1314.74		1188.9		1031.95		841.674		630.858		408.266		222.545		98.3782		40.0564		11.2634		6.88232		3.01563		-0.637695		-0.233643		-0.112305		0
155.5	1314.57		1188.78		1032.26		841.638		630.754		408.73		222.309		98.4697		39.8315		11.4038		7.04517		2.99878		-0.664063		-0.248779		-0.168701		0
156.5	1314.41		1188.92		1032.44		841.9		631.161		409.085		222.775		98.6221		40.0969		11.7698		7.23145		3.22949		-0.588135		-0.0979004		-0.26709		0
157.5	1314.55		1189.08		1032.56		842.312		631.465		409.287		222.896		99.0544		40.4336		12.0847		7.33301		3.44409		-0.508057		-0.260742		-0.199463		0
158.5	1314.35		1189.05		1032.39		842.093		631.508		409.073		222.792		98.7585		40.0503		11.9839		7.3396		3.20215		-1.01685		-0.23584		-0.382813		0
159.5	1313.9		1188.63		1032.59		841.929		631.554		409.192		222.832		98.561		40.01		11.8848		7.06641		2.98657		-1.22461		-0.501953		-0.496094		0
160.5	1314.06		1188.85		1032.77		842.264		631.987		409.402		222.987		98.804		40.2493		11.8901		7.31372		3.20752		-0.967529		-0.0537109		-0.321045		0
161.5	1314.09		1189.02		1033		842.608		632.184		409.861		223.316		98.7205		40.2585		12.0566		7.50903		3.27881		-0.57251		-0.182617		-0.246094		0
162.5	1313.72		1188.83		1032.98		842.458		631.982		409.835		223.399		98.7537		40.1296		11.9688		7.20801		2.96411		-0.725342		-0.25293		-0.277344		0
163.5	1313.38		1188.62		1032.73		842.38		631.571		409.639		223.419		98.6738		40.0286		11.6328		7.26099		3.07886		-0.973877		-0.406494		-0.807861		0
164.5	1312.85		1187.6		1032.62		841.743		631.157		409.242		223.489		98.3381		39.3743		10.9045		7.08081		3.25928		-1.01904		-0.287354		-0.557373		0
165.5	1313.23		1188.57		1032.82		842.654		631.945		409.683		223.662		98.8096		40.2991		11.4932		6.86304		2.83862		-1.15454		-0.312744		-0.780273		0
166.5	1313.35		1188.81		1033.08		842.919		632.083		410.305		223.988		99.1287		40.3293		11.7903		6.91187		2.97974		-0.516602		-0.23291		-0.629639		0
167.5	1313.4		1188.87		1033.53		843.262		632.511		410.517		224.026		99.1963		40.7178		11.9636		7.30249		3.08154		-0.587402		-0.36377		-0.192871		0
168.5	1313.3		1189.13		1033.34		843.12		632.596		410.221		224.062		99.2144		40.7212		12.0051		7.46362		3.24097		-0.462646		-0.240723		-0.0756836		0
169.5	1313.11		1189.08		1033.53		843.607		632.676		410.559		224.188		99.6533		40.5833		11.8477		7.40137		3.37646		-0.090332		-0.161377		-0.345215		0
170.5	1312.72		1188.46		1033.38		843.328		632.947		410.669		224.393		99.6284		40.7791		12.1184		7.71045		3.31104		0.0842285		0.00146484		-0.0432129		0
171.5	1247.54		1110.9		1020.78		809.26		610.554		388.32		221.706		96.1846		38.4319		11.0659		7.82227		3.37598		0.250732		-0.155029		-0.074707		0
172.5	1052.48		950.723		907.224		687.375		512.783		313.207		191.543		77.1934		30.1812		7.31421		6.60522		2.77197		-0.0800781		-0.258057		-0.637695		0
173.5	911.126		827.571		768.993		571.865		411.329		239.309		146.648		55.8499		21.8735		4.03784		5.10669		1.98828		-0.31543		-0.433838		-0.722412		0
174.5	804.739		729.961		658.066		481.314		331.244		182.74		109.277		40.6917		16.1621		2.01904		3.37158		1.0022		-0.897705		-1.03149		-1.19385		0
175.5	714.197		648.383		568.412		408.286		269.517		142.766		82.2886		31.4221		13.0544		1.71558		1.74414		-0.160889		-1.80054		-1.54395		-0.884766		0
176.5	681.42		608.032		497.688		351.898		221.311		112.884		63.439		23.749		9.57568		-0.796875		0.454834		-1.29712		-3.4812		-2.11621		-1.91406		0
177.5	819.573		656.86		464.891		329.495		197.685		101.719		54.9502		24.0422		11.5208		2.22852		0.265625		-1.25586		-3.16553		-1.95288		-0.986816		0
178.5	823.071		615.673		443.058		289.84		168.521		86.4438		47.6406		21.6223		10.5491		2.07593		1.948		0.37793		-1.53369		-0.601563		-0.359375		0
179.5	771.086		561.445		396.297		249.662		141.196		72.415		39.8918		17.8633		8.13354		0.307373		2.49414		1.85596		-0.385254		0.457031		-0.707031		0
180.5	716.462		507.115		348.882		214.658		119.266		61.9539		34.3516		15.3696		6.6106		-0.879395		2.25415		1.73389		-0.201416		0.418457		-0.856201		0
181.5	661.939		455.389		306.334		185.169		102.355		54.4202		30.6157		14.1057		6.39453		-1.00122		2.16797		1.9646		0.310547		0.458008		-0.335449		0
182.5	609.597		406.311		267.353		159.998		88.6804		48.5398		27.259		12.8708		5.87964		-1.18335		2.09619		1.84863		-0.155518		0.47168		-0.444824		0
183.5	557.17		360.899		231.883		138.606		77.6296		43.8367		24.8574		11.8772		5.24512		-1.2981		1.99146		1.75537		-0.259277		0.597412		-0.494141		0
184.5	505.344		318.532		200.426		120.849		68.7268		40.1387		23.0637		11.1587		5.14209		-1.02271		2.29614		1.84692		0.0800781		0.450195		-0.315674		0
185.5	457.429		280.724		173.888		106.569		62.0872		37.3074		22.0081		11.196		5.52979		-0.48877		2.45947		1.88354		0.203613		0.671631		-0.12915		0
186.5	412.938		246.792		152.31		94.3801		55.8276		34.5374		20.1548		10.0845		4.92651		-1.16235		1.9021		2.0896		0.020752		0.557861		-0.450439		0
187.5	372.408		217.68		133.804		84.7234		51.1553		32.0881		18.9443		9.61084		4.46606		-1.25732		1.75757		1.71484		-0.276367		0.34668		-0.533447		0
188.5	332.738		191.335		117.785		76.4509		47.4548		30.2429		18.335		9.43677		4.3501		-1.31494		1.75928		1.67383		-0.365234		0.233154		-0.69751		0
189.5	294.54		167.332		103.985		69.5964		43.7109		28.2205		17.1616		8.80566		4.12402		-1.44434		1.625		1.50439		-0.669678		0.500732		-0.760742		0
190.5	258.226		146.061		92.2913		63.6035		40.5332		26.6311		16.3523		8.2334		3.83716		-1.55347		1.36743		1.41943		-0.628906		0.347168		-0.986328		0
191.5	226.781		128.311		82.9817		58.6448		38.0061		25.4646		15.8015		7.96167		3.89526		-1.66577		1.36353		1.39966		-0.578125		0.417725		-1.11987		0
192.5	200.355		113.941		74.8723		54.5652		35.78		23.7515		14.6875		7.77319		3.56274		-2.08496		1.1167		0.97876		-0.773926		-0.0334473		-1.32666		0
193.5	177.76		102.064		68.1643		50.9563		33.6633		21.5098		14.3723		7.48071		3.57495		-2.0481		1.06226		1.03467		-0.846924		0.260254		-1.06299		0
194.5	157.448		91.6797		62.5122		47.9934		31.9954		20.2019		13.8035		7.15674		3.23242		-2.06006		1.00098		1.01196		-0.870361		0.234619		-1.00513		0
195.5	138.896		82.6445		58.4788		44.9246		30.2864		18.9929		13.2083		6.42236		3.08911		-2.42798		0.497314		0.775635		-1.34766		-0.163086		-1.25171		0
196.5	123.453		75.5579		54.7754		42.7954		29.1438		18.3684		12.8291		6.81201		2.7666		-2.09082		0.536133		0.718994		-0.949463		-0.186035		-1.39087		0
197.5	110.611		70.0037		51.7664		41.02		28.2795		17.3933		12.54		6.99756		2.23682		-2.60938		0.906738		0.800049		-0.795898		0.329102		-1.29419		0
198.5	98.4082		64.144		48.8853		39.6663		27.5203		17.2683		12.8123		7.09253		2.25366		-2.53564		1.08618		0.799561		-1.07837		0.466797		-1.17065		0
199.5	86.6501		58.8879		45.8206		37.6843		26.7664		16.7964		12.8923		6.91699		2.30225		-2.43799		1.2876		0.905029		-0.692871		0.577393		-1.1875		0
200.5	77.9399		54.415		43.4448		36.3975		26.0125		16.74		12.4753		7.05078		2.38232		-2.25098		1.30493		1.01978		-0.615723		0.880127		-1.05786		0
201.5	71.2007		50.9231		41.219		35.3445		25.2053		16.282		12.032		6.71191		2.12573		-2.46948		1.12085		0.753662		-0.970703		0.738525		-1.21094		0
202.5	65.8457		48.1882		39.6804		34.1536		24.6904		16.0757		11.842		6.72778		2.3667		-2.38647		1.40747		0.989502		-0.608643		0.984375		-1.29956		0
203.5	61.3284		45.8521		38.2986		33.1465		24.1387		16.5125		11.6633		6.55566		2.45386		-2.43311		1.08984		1.16479		-0.879883		0.967285		-1.17065		0
204.5	58.0278		44.4275		37.2827		32.7527		23.9126		16.7598		11.6462		6.63037		2.60938		-1.96558		1.0896		1.49365		-0.536621		1.19092		-1.02368		0
205.5	54.3472		42.3882		35.8425		31.686		22.925		16.0393		10.989		6.39014		2.19336		-2.06128		0.924316		1.44238		0.0915527		0.870117		-1.40967		0
206.5	52.2854		40.9219		35.0503		31.5903		23.3552		16.3789		11.5159		6.94336		3.01538		-1.37451		1.51489		2.0249		0.22168		1.39331		-0.841797		0
207.5	49.0737		39.8728		34.853		31.167		23.0847		16.7227		11.9307		7.30762		3.2937		-0.89917		1.94824		1.8999		-0.267578		1.60376		-0.0541992		0
208.5	44.658		37.1733		33.1094		29.8479		21.8071		16.198		11.2122		6.5603		2.59448		-1.01465		2.08594		1.57983		0.246826		1.76074		-0.35791		0
209.5	39.594		34.2542		31.2534		27.3665		19.8435		14.5669		9.83618		5.2876		1.13257		-2.62769		2.06592		1.81689		0.484863		2.00732		-0.926025		0
210.5	38.3594		33.7378		30.9856		28.1973		20.8389		15.2998		10.6362		6.74658		2.33228		-1.42798		1.91919		2.0918		0.388184		1.9541		-0.700195		0
211.5	35.7605		32.3699		29.7163		27.3362		20.4514		15.0747		10.6545		6.5957		2.17358		-1.26172		1.79492		1.69556		-0.248535		2.04956		-0.869629		0
212.5	33.7192		31.1584		29.1902		27.0278		20.0774		15.0168		10.4192		6.78662		2.02417		-1.14697		1.91968		1.70068		-0.240234		2.26733		-0.864014		0
213.5	31.9497		29.9873		28.4783		26.2163		19.6904		14.6384		10.1675		6.72974		2.24683		-1.44531		2		1.74634		-0.482178		2.11328		-0.666992		0
214.5	30.0901		28.761		27.2444		25.3123		19.3125		14.3496		10.0818		6.38574		2.0249		-1.57153		1.70288		1.36743		-0.700195		1.98022		-1.04468		0
215.5	29.1321		28.1753		26.8228		25.6472		19.6882		14.8967		10.4758		7.63501		2.44287		-1.08643		1.57227		1.25171		-0.872559		2.0083		-0.689453		0
216.5	26.2744		26.6343		25.9189		23.7559		18.3599		13.6296		9.61377		6.99756		1.56177		-2.30615		1.88257		1.26587		-0.792969		1.25562		-1.19873		0
217.5	24.2776		25.4705		24.7849		22.4751		17.126		12.3892		8.83179		6.7229		0.848633		-3.06299		1.75195		0.912109		-0.600586		1.1604		-1.33472		0
218.5	24.0811		24.3613		23.7646		22.439		16.9907		12.1838		8.65308		6.31177		1.13696		-2.77856		1.74976		1.7749		0.0214844		1.05518		-1.57275		0
219.5	23.3943		24.4087		24.2388		22.8281		17.4199		12.675		9.24927		6.88379		1.79419		-2.03979		2.07983		1.58496		0.0908203		1.53687		-1.02026		0
220.5	22.3389		23.77		23.8821		22.5247		17.1089		12.7039		9.1394		6.96655		1.74243		-1.9314		2.25781		1.65576		0.368408		1.7793		-0.682861		0
221.5	21.4473		23.1152		23.3894		22.2327		16.79		12.4551		9.23657		6.78882		1.67944		-1.92163		2.10303		1.8147		0.418457		1.78101		-0.782471		0
222.5	20.2654		22.3279		23.0159		21.8145		16.6372		12.2141		8.62524		6.67847		1.56616		-2.2334		1.75562		1.95972		-0.0361328		1.69312		-0.80957		0
223.5	19.4688		21.9299		22.7793		21.6895		16.6909		12.4133		8.77759		6.70679		2.16235		-1.5603		1.99487		2.27759		0.0905762		2.18701		-0.612305		0
224.5	18.5747		21.5493		22.2212		21.2539		16.2522		12.6062		8.8833		6.80713		2.10547		-1.59375		1.84424		2.53271		0.366943		2.05005		-0.415527		0
225.5	17.7866		21.0759		21.7639		21.0552		16.2197		12.3413		9.09058		7.09375		1.94263		-1.59155		1.97681		2.33594		0.417236		2.00098		-0.0351563		0
226.5	17.2046		20.3621		21.3625		20.5671		16.0718		11.9338		8.94019		7.10132		1.96558		-1.53613		2.01221		2.46655		0.460693		1.8147		-0.258545		0
227.5	16.0762		19.7068		20.8796		20.3079		15.5679		11.7017		8.64404		6.80151		1.98877		-1.78198		2.06055		2.15503		0.520996		1.71875		-0.526855		0
228.5	15.7419		19.3235		20.7771		20.5969		15.5747		11.7488		8.86499		6.87085		1.99512		-1.95361		1.94751		2.29712		0.440674		1.95093		-0.570313		0
229.5	15.8323		19.8918		20.6226		20.3328		16.0767		12.4114		9.12695		7.55029		2.86694		-0.651367		2.04175		2.80127		0.680908		1.97217		-0.323975		0
230.5	14.0693		20.386		20.8384		21.0994		17.3591		13.9812		10.6296		8.69653		4.30542		1.13916		2.38013		2.76733		0.649414		2.33398		0.60791		0
231.5	3.87598		14.1218		17.6152		16.3279		14.3818		11.9858		9.04102		5.01685		1.98389		-0.407227		3.24683		5.08252		7.08105		8.16626		0.808105		0
232.5	3.18652		12.209		15.5007		14.5938		13.9851		11.5647		7.44824		4.47607		1.07666		0.451416		2.82104		3.76733		11.8267		16.1099		1.53882		0
233.5	4.70483		12.2771		15.2227		14.6057		14.6614		13.0137		8.05176		5.89648		0.367188		1.45313		2.448		2.7832		12.5159		18.8086		5.90088		0
234.5	4.73901		12.4897		15.6626		14.9165		15.885		13.5867		9.17212		6.88159		0.838135		2.39941		3.10474		3.41455		13.063		20.2258		7.11426		0
235.5	3.44385		12.4019		16.054		15.7134		16.573		13.771		10.8618		7.29224		1.03564		2.84668		3.33398		3.9729		13.72		20.3533		7.05786		0
236.5	4.69751		12.2354		16.417		16.2324		16.4995		14.0369		10.1973		7.45605		1.26294		3.11792		3.34839		3.83154		13.5227		20.2727		6.36914		0
237.5	5.30347		12.4678		17.1575		16.821		17.1072		15.0005		10.9958		8.13403		2.15259		4.05591		4.29736		4.5105		14.4373		21.6072		6.67114		0
238.5	5.45923		12.8591		17.7849		17.1675		17.7698		15.3125		12.2612		8.68726		2.95239		4.7771		5.10181		5.12402		15.1892		22.085		7.18091		0
239.5	5.35791		12.5671		17.6731		17.1921		18.0508		15.5715		12.9106		9.11572		3.34814		5.21997		5.49902		5.2771		15.4089		22.5198		7.61841		0
240.5	4.98657		12.0669		17.0774		17.157		17.5833		15.3823		12.9492		8.88989		3.10767		5.18311		5.52075		4.93164		15.0203		22.5874		7.62793		0
241.5	4.67505		12.25		17.5413		17.3552		17.6917		15.3674		13.396		9.05347		3.53784		5.18896		6.14429		5.1062		15.2761		22.9893		7.88477		0
242.5	4.30005		11.4082		16.9363		16.9412		17.2524		14.7454		12.9092		8.56519		3.36377		4.69702		5.74487		4.54541		15.2283		22.6511		7.50391		0
243.5	4.35327		11.208		17.3232		17.0935		17.2239		14.8923		13.1094		8.65454		3.39331		5.04614		5.79175		5.20288		12.1025		22.8308		7.74121		0
244.5	3.65942		11.0354		16.7046		16.9385		17.2056		15.0017		12.7312		8.69727		3.38843		4.9314		5.79907		5.42114		9.65796		22.575		7.07422		0
245.5	3.50977		11.3425		16.9824		16.9636		17.2881		14.9775		12.7336		8.85181		3.90503		5.43359		5.93555		5.59985		9.48071		22.8433		7.37793		0
246.5	3.70313		11.3291		17.1692		17.4341		17.6123		15.7217		12.9661		9.14355		4.23584		5.6875		6.71387		6.15894		9.51099		23.1641		7.97729		0
247.5	3.39404		11.0527		17.2454		16.9221		17.6211		15.2131		12.5105		9.24683		3.9502		5.5481		7.00391		6.28979		9.20557		23.3411		7.95142		0
248.5	3.14966		10.9968		17.335		17.0771		17.6509		15.3564		12.7417		9.34863		4.11475		5.6333		7.34009		6.573		9.47998		23.3123		7.88574		0
249.5	3.04492		10.615		17.1494		16.6729		17.5818		15.4634		12.844		9.2373		4.2478		5.3562		7.1333		6.6333		9.29468		23.262		7.77148		0
250.5	2.84985		10.5015		17.1428		16.4871		17.5256		15.4998		12.7288		9.31494		4.22607		4.78516		7.30908		6.67432		9.38916		23.3154		7.68604		0
251.5	2.47583		10.3181		17.2446		16.5571		17.2969		15.6204		12.5669		9.56079		4.32007		4.87256		7.47485		6.70264		9.65503		23.7112		7.90918		0
252.5	2.45508		10.3164		16.9946		16.2244		17.4241		15.6418		12.6831		9.41333		4.55957		5.16382		7.72339		7.1897		9.9043		23.5952		8.18091		0
253.5	2.17651		10.2993		16.9414		16.449		17.53		15.8267		12.7961		9.6228		4.71924		5.23218		7.7959		7.24902		9.95654		23.7573		8.15234		0
254.5	1.48413		9.90552		16.3857		15.8396		16.8882		15.2732		12.4109		9.41113		4.20068		5.32861		7.26733		6.87158		9.82544		23.8826		7.60132		0
255.5	1.35986		9.47754		16.3342		15.5981		16.7178		14.9229		12.2188		9.21558		4.27612		5.13574		6.99634		6.44507		9.90601		23.6768		7.57544		0
256.5	1.16479		9.10107		15.824		15.6282		16.4739		14.9268		12.2249		9.33569		4.48901		4.9436		7.19824		6.64307		10.2529		23.5913		7.34644		0
257.5	0.983154		9.2312		15.7632		15.3479		16.2729		14.8254		12.1523		9.62109		4.2605		5.18091		7.13672		6.70117		9.89819		23.7219		7.45581		0
258.5	1.15601		9.41113		16.2488		15.5154		16.4824		15.2473		12.2607		9.58545		4.41895		5.30884		7.24829		6.89307		9.96265		24.3835		7.59448		0
259.5	1.00928		9.12476		15.9531		15.6055		16.8086		15.0327		12.2358		9.41113		4.40845		5.47266		7.59326		6.83984		9.97217		24.4158		7.56226		0
260.5	0.885254		8.8418		16.1663		15.4092		16.6052		15.2205		12.3789		9.60034		4.45972		5.14722		7.63037		7.01172		10.2292		24.3782		7.66772		0
261.5	0.599121		8.58057		16.0513		15.2273		16.4304		15.1672		12.1853		9.6123		4.00269		5.26538		7.60449		7.14282		9.9502		24.1062		7.49243		0
262.5	0.382813		8.37939		15.5786		15.302		16.4849		14.6987		12.0896		9.55811		3.77344		5.07544		7.88867		6.72168		10.0559		24.1494		7.70947		0
263.5	0.323486		8.40527		15.678		15.2324		16.3789		14.3291		12.3098		9.71289		4.11475		5.04736		8.26489		6.78906		10.0044		24.4229		7.698		0
264.5	0.364746		8.40625		15.4485		15.2185		16.4531		14.2466		12.1538		9.56274		4.40698		5.21851		8.18164		7.30103		10.2764		24.2695		7.31641		0
265.5	-0.23999		8.13257		15.5637		14.9636		16.1538		13.9707		11.9812		9.56665		4.1626		5.15796		8.31152		7.72974		10.2813		24.2913		7.53662		0
266.5	-0.167969		8.00488		15.4707		14.9231		16.3518		13.3853		11.8464		9.9082		4.21558		4.96558		8.45361		7.74365		10.0498		24.1536		7.53906		0
267.5	-0.387939		7.58789		15.6455		14.8159		16.2068		13.4463		11.9358		9.75342		4.18237		5.13721		8.75098		8.01196		9.96387		24.1248		7.53857		0
268.5	-0.554443		7.82861		15.5337		14.9841		16.3083		13.272		12.0024		9.91797		4.25391		5.07788		8.65991		8.09692		10.0967		24.1313		7.47437		0
269.5	-0.967285		7.26147		15.0576		14.9075		15.8794		12.9553		11.4441		9.45996		4.12036		4.86597		8.51392		7.79907		9.71411		23.7859		7.2832		0
270.5	-0.661621		7.41846		15.3276		14.8799		16.1311		13.2656		11.46		9.89697		4.79492		5.17163		8.87646		7.88257		10.0457		24.2578		7.50024		0
271.5	-0.550537		7.24902		15.3071		14.5088		15.8445		13.4702		11.4402		9.63647		4.62915		5.21924		8.86694		8.09814		10.0381		24.2646		7.51489		0
272.5	-1.09644		7.15527		15.2507		14.1873		15.5864		13.2468		11.2241		9.54224		4.49731		4.90063		8.43628		7.90967		9.93286		23.9622		7.39185		0
273.5	-1.51172		6.61743		15.1594		14.2109		15.4985		12.7917		11.1467		9.26587		4.29468		4.81958		8.31958		7.97534		9.61523		23.7649		7.4519		0
274.5	-1.59424		6.50903		14.8835		14.4065		15.1982		13.0112		11.1892		9.36182		4.41479		4.802		8.21069		8.17676		9.86743		24.0884		7.41602		0
275.5	-1.88965		6.48267		14.6384		14.1938		15.0989		13.0845		10.6887		8.84619		4.39404		4.43872		8.4082		7.8584		9.98364		23.9504		7.21313		0
276.5	-2.17651		6.12915		14.4026		14.0168		15.1577		12.572		10.4321		9.0603		4.26514		4.03516		8.25342		7.74316		9.73438		23.9517		6.85303		0
277.5	-2.1394		6.22852		14.8179		13.9238		15.0295		12.7136		11.041		9.47754		4.375		4.51294		8.90112		7.89209		9.73608		23.9827		7.28442		0
278.5	-2.08252		6.15088		14.7195		13.8958		15.124		12.8069		10.9651		9.1604		4.7207		3.09717		8.89941		8.60791		9.82104		23.7813		7.45435		0
279.5	-2.19873		5.99951		14.8013		13.9673		15.1895		12.7046		10.7813		9.20605		4.79858		1.25244		9.08911		8.63965		9.90259		23.6843		7.29004		0
280.5	-2.35156		6.12207		14.6768		13.8547		15.1067		12.8142		10.9956		9.50317		4.56787		1.25317		9.05518		8.47095		9.83057		23.6843		7.43433		0
281.5	-1.89917		6.25195		14.6411		14.1299		15.2317		12.8447		11.0024		9.63159		4.93628		1.25171		9.33936		9.01489		9.9751		23.9688		7.57202		0
282.5	-2.36938		6.01416		14.6677		13.7283		14.877		12.6313		10.6223		9.60669		4.62183		1.1626		8.96777		8.96875		9.79126		23.8601		7.40112		0
283.5	-2.70239		-6.36255		14.3774		13.5356		14.6855		12.5664		10.604		9.51099		4.59619		0.895996		8.96753		8.62061		9.85791		23.8889		7.25488		0
284.5	-2.61304		-10.6807		14.6211		13.5605		15.0784		12.9583		10.6272		9.76807		5.05859		4.18726		9.24023		8.85376		9.92358		24.3352		7.75562		0
285.5	-2.34863		-11.6082		14.5127		13.7087		14.9307		12.8274		11.0244		9.60767		6.15137		4.71118		9.17432		8.90479		10.2104		24.5598		7.90503		0
286.5	-2.65503		-12.0061		14.1301		13.3242		14.9341		12.7961		10.5742		9.7666		6.354		4.771		8.95117		8.76758		10.0938		24.5105		7.61865		0
287.5	-2.7312		-12.4329		14.1887		13.0386		14.5178		12.5581		10.604		9.65137		2.8269		4.64478		8.7959		8.53052		9.96948		24.1047		7.5603		0
288.5	-3.08203		-12.978		14.0791		12.812		14.3169		12.3809		10.0637		9.50659		0.975098		4.13062		8.84521		8.39746		9.74414		23.8733		7.43115		0
289.5	-3.11646		-12.9304		13.8047		12.8386		14.3064		12.2383		10.0659		9.54126		0.268799		4.20215		8.90161		8.58179		9.92651		23.8918		7.54272		0
290.5	-3.15259		-12.6538		13.9866		13.0764		14.4719		12.241		10.2507		9.78125		0.468994		4.90039		9.01392		8.56079		10.1013		24.6306		7.42651		0
291.5	-3.18018		-12.7947		14.1917		12.9119		14.374		12.4187		10.2539		9.73804		0.453613		4.72217		9.11426		8.75684		9.95679		24.2827		7.50806		0
292.5	-3.11206		-12.7148		14.105		12.7939		14.2678		12.3923		10.3684		9.67017		0.205811		4.66138		9.06934		8.95679		9.89551		24.4617		7.65576		0
293.5	-3.09814		-12.7866		14.1169		13.188		14.6477		12.5452		10.6462		9.85864		0.391113		4.97949		9.1167		9.17041		10.3843		24.5818		7.79248		0
294.5	-3.41797		-13.0488		13.624		12.9475		14.533		12.0381		10.24		9.63672		-0.0983887		4.61157		9.05713		9.16211		9.63989		24.1179		7.55005		0
295.5	-3.26733		-12.813		13.8489		12.9263		13.946		12.188		10.4626		9.66113		0.231689		5.21997		9.40063		9.35083		9.80713		24.512		7.65552		0
296.5	-3.7522		-13.3442		13.7217		12.6838		13.2478		11.9255		10.345		9.28809		-0.407471		4.84546		9.11011		8.99341		9.63379		24.3367		7.47583		0
297.5	-3.65088		-13.1758		13.8044		12.7227		13.5229		12.2336		10.3154		9.50146		-0.1521		5.07153		9.23242		9.18408		9.8291		24.5527		7.95459		0
298.5	-3.5144		-12.929		13.8989		12.5703		13.3479		12.0046		10.3167		9.94263		-0.116455		5.0127		9.47705		9.49219		9.9021		24.4983		8.20508		0
299.5	-3.93652		-12.761		13.8462		12.7805		13.5222		12.0374		10.3794		9.7832		-0.234863		4.823		9.30786		9.20898		9.80542		24.4504		8.09082		0
300.5	-3.66675		-13.1125		13.7996		12.96		13.2407		12.1165		10.3518		9.76147		-0.578125		4.98657		9.2522		9.30664		10.2632		24.5532		8.31006		0
301.5	-3.76807		-12.7949		13.8071		12.5752		13.1799		11.9978		10.397		9.84644		-0.452148		5.00391		9.17896		9.14209		10.2136		24.7014		8.3916		0
302.5	-4.19214		-13.2527		13.6526		12.4827		12.7874		11.6252		10.0891		9.46167		-0.157227		5.58545		9.01929		9.3457		10.0261		24.3494		8.31982		0
303.5	-3.95068		-13.4924		13.4402		11.8855		12.8682		11.6321		10.0396		9.70068		-0.196045		5.84375		9.08008		9.26685		10.2749		24.5698		8.33228		0
304.5	-4.04346		-13.4946		13.4656		12.2195		13.1177		11.7766		10.3228		9.57495		-0.129639		5.83936		9.3103		8.98877		10.2739		24.457		8.22144		0
305.5	-4.33423		-13.6807		13.2439		12.4343		12.8311		11.1597		10.2561		9.2644		-0.722656		5.84033		8.96655		8.79614		9.9436		23.9819		8.03979		0
306.5	-4.39722		-13.5249		12.9197		12.3711		12.5781		11.2295		10.033		9.37012		-0.801025		6.03687		9.0166		8.31372		10.1172		24.2024		7.95337		0
307.5	-4.73608		-13.9446		12.9097		11.9988		12.272		11.0359		9.62109		9.31323		-1.01758		6.20093		8.76587		8.29639		10.1357		23.7327		7.94775		0
308.5	-4.8606		-14.1177		12.8035		12.0981		12.0955		10.761		9.62671		9.25659		-0.951904		5.66431		8.7876		8.31519		10.074		23.812		7.90918		0
309.5	-5.28735		-14.3401		12.5747		11.8665		12.1248		10.3066		9.47852		8.89331		-1.17139		5.74072		8.92798		8.00269		9.7959		23.6758		7.37549		0
310.5	-5.25708		-14.3152		12.5623		11.6274		11.8728		10.4238		9.28125		8.98145		-1.1792		6.12109		8.82959		8.08862		9.54565		23.6055		6.90381		0
311.5	-5.35718		-14.249		12.4329		11.708		11.9055		10.4509		9.44556		9.08789		-1.12036		6.67896		8.91064		8.03149		9.96606		23.9043		7.19092		0
312.5	-5.49854		-14.1326		12.4954		11.9543		11.9097		10.1228		9.40479		9.29932		-1.06836		7.17139		8.81934		8.17871		10.3423		24.1382		7.12476		0
313.5	-5.73633		-14.5396		12.1199		11.2585		11.8643		9.93555		9.26709		8.73779		-1.19897		6.95874		8.44141		7.7627		9.67261		23.832		7.07251		0
314.5	-5.65698		-14.5825		12.2324		11.3032		11.7253		9.90723		9.54785		8.87598		-1.0376		6.90991		8.65112		7.88989		9.60938		23.8552		7.1416		0
315.5	-5.85107		-14.6895		11.9863		11.3999		11.9026		9.82983		9.5271		8.68628		-0.989014		7.12158		8.62134		8.01416		9.54077		23.7458		7.24072		0
316.5	-6.00635		-14.7959		11.9292		11.3081		11.426		9.9624		9.15234		8.48145		-1.21143		7.1145		8.6123		7.81592		9.3457		23.5059		6.75		0
317.5	-5.85889		-15.053		11.7012		11.1279		11.5098		9.95361		9.51758		8.68872		-0.980469		7.28345		7.05688		7.87842		9.35547		23.6982		6.68774		0
318.5	-6.2146		-15.1914		11.9036		10.9373		11.6069		9.74097		9.34082		8.52808		-1.35693		7.3833		5.7666		7.67407		9.26807		23.7117		6.35327		0
319.5	-6.31055		-15.1689		11.9866		10.9087		11.7598		9.89575		9.22437		8.57397		-1.24609		7.74194		5.66675		7.88184		9.19824		23.7522		6.60522		0
320.5	-6.12939		-15.2256		12.0847		11.0862		11.7622		10.0952		9.56006		8.65112		-1.13892		7.61426		5.39697		7.8623		9.39282		23.9985		6.60181		0
321.5	-5.9314		-15.0332		11.7478		10.948		11.6672		9.70215		9.52466		8.68945		-1.19312		7.72729		5.76294		7.8252		9.1355		23.8257		6.72754		0
322.5	-5.91846		-15.1199		12.0264		10.9409		11.967		10.1484		9.65601		8.85938		-0.905762		7.8645		5.81812		7.96777		9.20825		24.1599		6.9939		0
323.5	-6.07007		-15.0789		12.0225		10.7678		11.9324		10.3752		9.76123		8.90259		-1.14917		7.99658		5.5769		8.04712		9.15015		24.2781		6.96143		0
324.5	-6.77979		-15.647		11.3784		10.364		11.3826		10.0872		9.37524		8.45728		-1.48242		7.65186		5.37646		7.53345		8.65186		23.6885		6.38354		0
325.5	-6.49854		-15.073		11.7854		10.9673		11.6885		10.2964		9.56177		8.93286		-1.05615		8.40332		5.4668		7.74878		9.28857		24.125		6.70898		0
326.5	-6.41528		-15.3113		11.978		11.1775		11.9639		10.3206		9.71045		8.80957		-1.14233		8.21118		5.42651		7.875		9.10327		24.3003		6.94214		0
327.5	-6.26538		-15.3442		12.0962		11.4055		11.9451		10.501		9.70483		8.76709		-1.10254		8.51929		5.36182		8.22485		9.21606		24.2278		6.84253		0
328.5	-6.85742		-15.3298		11.5969		11.271		11.6213		10.2805		9.55933		8.68823		-1.052		8.11987		4.97949		7.88379		9.07104		24.1362		7.0957		0
329.5	-6.72583		-15.4897		11.7068		11.4001		11.6951		10.2993		9.51514		8.74707		-0.869141		8.20557		4.86743		8.01538		9.09912		23.916		6.95508		0
330.5	-6.7793		-15.2993		11.5869		11.2336		11.4985		10.2822		9.69971		8.82813		-0.902588		8.40991		4.63208		7.8584		8.85449		24.1907		6.97803		0
331.5	-6.79761		-15.739		11.4285		10.8435		11.114		9.92383		9.38501		8.4978		-1.05029		8.17603		3.85107		7.68823		8.89722		24.1614		6.57715		0
332.5	-6.69849		-15.583		11.3425		10.7869		11.1782		9.79004		9.57739		8.90234		-0.730713		8.72192		3.43359		7.8335		8.88452		23.8159		6.69995		0
333.5	-6.99731		-15.8845		11.1724		10.8218		10.9321		9.68774		9.09424		8.96045		-1.13281		8.93774		3.07202		7.61426		8.69995		23.4802		6.4458		0
334.5	-7.03296		-15.9036		11.2134		11.0762		11.1921		9.74072		9.28418		9.02441		-0.856201		8.92651		2.55054		7.7124		8.78003		23.5413		6.50757		0
335.5	-7.06299		-15.8438		11.0676		10.6243		11.1155		9.98438		9.44995		9.19995		-0.782715		9.35742		2.4812		7.74023		8.52881		23.4636		6.46021		0
336.5	-7.20996		-15.9292		11.125		10.739		11.0574		9.82178		9.35986		9.12476		-1.02295		9.45801		2.65381		7.89453		8.73267		23.7971		6.46338		0
337.5	-7.35449		-16.1477		10.9724		10.3508		10.9121		9.5332		9.07349		8.94678		-1.33594		9.09326		2.52881		7.6604		8.36572		23.6755		6.57642		0
338.5	-7.49463		-15.8936		11.0728		10.7473		11.0691		9.50757		9.39307		9.00049		-1.12354		9.05127		2.87451		7.71729		8.53564		24.0007		6.46094		0
339.5	-7.18921		-15.824		10.9609		11.1533		10.9888		9.68677		9.427		9.00708		-0.801758		9.53247		3.04907		7.94458		8.62012		24.1934		6.47827		0
340.5	-7.33081		-15.4805		10.9341		10.9832		10.8743		9.63501		9.75684		8.96753		-0.786865		9.84253		2.91138		7.81128		8.68311		24.2192		6.35596		0
341.5	-7.84131		-15.9153		10.4954		10.9458		10.6316		9.37622		9.33496		8.80542		-1.25586		10.1104		2.59326		7.76025		8.34595		23.5774		5.86206		0
342.5	-7.53955		-16.3979		10.7317		11.4126		10.6145		9.50684		9.28687		8.85669		-1.01538		10.1741		2.83252		7.78003		8.56689		23.6687		5.76074		0
343.5	-7.48682		-16.3225		10.9792		12.199		10.5269		9.76196		9.28638		9.01147		-0.871826		9.91089		2.79688		7.96924		8.39966		23.7295		6.05347		0
344.5	-7.52588		-16.2737		10.9202		12.0156		10.5295		9.61255		9.40088		8.71826		-0.91333		10.4958		2.77466		7.75635		8.4502		23.5798		5.93188		0
345.5	-7.55664		-16.3413		10.7747		12.2378		10.1606		9.65137		9.43262		8.52075		-0.946533		10.7124		2.86328		7.58032		8.56323		23.561		5.86938		0
346.5	-7.48608		-16.2219		10.3584		12.2441		10.1794		9.4729		9.19995		8.41504		-0.737061		10.7839		2.66138		7.55493		8.40576		23.5452		5.53369		0
347.5	-7.21313		-16.051		10.8979		12.5569		10.5161		9.68774		9.42432		8.73413		-0.816162		6.12988		3.08374		7.90991		8.46582		24.0007		5.94238		0
348.5	-7.41016		-16.2332		10.3403		12.6062		10.2847		9.58887		9.13257		8.52295		-0.874023		7.12573		3.12549		7.66553		8.54712		23.8379		5.67041		0
349.5	-7.76196		-16.2915		10.0435		12.1079		10.3726		9.2644		9.16553		8.08813		-0.944092		8.11597		2.72461		7.49683		8.53491		23.8877		5.41479		0
350.5	-7.6958		-16.3281		10.2554		12.71		10.6216		9.76929		9.57788		8.46143		-0.661865		10.5901		2.94287		7.50439		8.90869		23.5442		5.62695		0
351.5	-7.73804		-16.2239		10.283		12.8247		10.6042		9.50586		9.50952		8.50049		-0.532959		11.9355		2.94019		8.04614		8.99194		23.5029		5.66724		0
352.5	-7.60254		-16.0442		10.7258		12.9282		10.5208		9.77637		9.56299		8.3916		-0.509277		12.3408		3.17944		8.21069		9.11694		23.9541		5.94067		0
353.5	-7.45313		-16.1189		10.8413		13.0615		10.6672		9.67358		9.58911		8.44653		-0.601807		13.6023		3.44067		8.44775		9.40015		24.1125		6.05078		0
354.5	-7.63379		-16.3118		10.7683		13.1606		10.9263		9.59888		9.79224		8.57227		-0.612305		17.2178		3.42554		8.55103		9.22339		24.3792		6.10815		0
355.5	-7.75806		-16.2241		10.3218		13.1045		10.3662		9.52808		9.47803		8.54785		-0.742676		21.9456		3.24048		8.15259		8.66064		24.1567		5.76123		0
356.5	-7.84668		-15.8596		10.634		13.1011		10.6804		9.73413		9.68921		8.83911		-0.255859		27.968		3.70532		8.29297		9.07153		24.3855		6.16895		0
357.5	-8.00195		-16.2329		10.5188		12.6755		10.1448		9.53394		9.4502		8.56494		-0.680176		34.2036		3.521		8.07178		8.93506		24.1367		5.80884		0
358.5	-8.37061		-16.333		9.90576		12.6519		10.0798		9.32397		9.41431		8.24609		-0.987549		39.2114		3.1145		7.80371		8.70215		24.0215		5.41675		0
359.5	-8.12305		-16.5945		9.41431		12.457		9.99072		9.37964		9.63062		8.59766		-0.758789		41.8904		3.18945		7.82202		8.67822		24.1477		5.54126		0
360.5	-8.58203		-16.6125		9.45776		12.3364		9.96973		9.06006		9.98608		8.31934		-0.975586		42.7341		2.94458		7.65747		8.60254		23.6868		5.22681		0
361.5	-8.49902		-16.5789		9.0647		12.5261		10.2578		9.12744		10.3809		8.41357		-0.718994		53.5662		3.08667		7.79297		8.46411		23.8813		5.1748		0
362.5	-8.37329		-16.574		9.23267		12.554		10.1245		8.88989		11.0161		8.32178		-0.792236		63.9426		3.15869		7.99829		8.74683		24.0325		4.81006		0
363.5	-8.52563		-16.655		9.08057		12.6653		10.5659		9.17041		11.2036		8.37256		-0.500732		67.3574		3.15723		8.17529		8.91284		24.3599		5.03125		0
364.5	-8.40723		-16.5122		9.25366		12.8828		10.4253		9.03394		11.1841		8.64258		-0.540771		69.2256		3.46533		8.19043		8.78027		24.5186		5.35596		0
365.5	-8.01831		-16.4011		9.15918		13.1641		10.874		9.17114		11.4351		8.82959		-0.271484		69.7759		3.62646		8.32983		9.15942		24.4341		5.06421		0
366.5	-8.19385		-16.4241		9.06885		13.1301		10.5872		9.20923		9.97803		8.49927		-0.371826		69.7102		3.50488		8.54053		9.18188		24.4443		5.13843		0
367.5	-8.03076		-16.4724		9.20337		13.0317		10.4583		9.60571		8.27148		8.71826		-0.400146		69.1418		3.48657		8.59912		9.06616		24.5405		5.44141		0
368.5	-8.42651		-16.4558		9.17383		12.8867		10.1929		9.24854		7.79785		8.66431		-0.63208		69.0117		3.41138		8.2312		8.70752		24.2891		5.43579		0
369.5	-8.46582		-16.4563		9.25635		13.1843		10.6621		9.33838		8.0459		8.8667		-0.530518		68.7568		3.5271		8.69482		8.93066		24.5833		5.84082		0
370.5	-8.38208		-16.7427		9.27417		12.6614		10.3923		9.18188		7.70483		8.86157		-0.845947		68.3765		3.23535		8.41016		8.52466		24.3503		5.51904		0
371.5	-8.45288		-16.6082		9.20142		12.8367		10.4241		9.27271		7.50122		8.80664		-0.720459		68.3547		3.59741		8.37524		9.10132		24.6179		5.57056		0
372.5	-9.47656		-18.0273		8.09766		11.604		9.2312		7.87231		6.44946		7.41016		-1.95703		66.9753		2.21387		7.13892		7.66553		24.0366		4.31934		0
373.5	-9.72974		-18.064		8.00757		11.7566		9.08545		8.09619		6.6311		7.34204		-2.0144		67.0234		2.04028		7.06348		7.73706		24.1665		4.07275		0
374.5	-10.0168		-18.7141		7.44775		11.3091		8.7395		7.72607		6.0188		7.11621		-2.24341		67.0205		1.75562		6.72729		7.35645		23.8809		3.73804		0
375.5	-10.2654		-18.9849		7.45117		11.4875		8.84717		7.65356		5.92212		6.93896		-2.31323		66.6902		1.60962		6.74023		7.25684		23.8472		3.75293		0
376.5	-10.1013		-19.0354		7.78223		11.1321		8.42749		7.61792		5.78711		6.90381		-2.43433		66.6538		1.58301		6.99707		6.96289		24.0452		3.76807		0
377.5	-10.1467		-18.9199		7.38428		10.7966		8.62061		7.71069		5.71216		7.09644		-2.49707		66.4673		1.4895		6.83984		7.09717		23.7896		3.60962		0
378.5	-10.5579		-19.0786		7.1001		10.7014		8.51929		7.35181		4.78735		6.7688		-2.76099		66.4133		1.23608		6.68042		6.82397		23.8064		3.56763		0
379.5	-10.9851		-19.7996		6.81982		10.7786		8.08105		7.42358		3.75977		6.45776		-2.84863		66.21		0.765625		6.33496		6.38403		23.3296		3.07983		0
380.5	-11.2539		-19.8093		6.66455		11.2217		7.85596		7.21045		3.56226		6.34033		-3.13428		66.4675		0.67334		6.41602		6.34106		23.0715		3.04004		0
381.5	-11.5293		-20.1289		6.46045		10.8738		7.61401		6.46387		2.9895		6.0752		-3.41406		65.9966		0.40332		5.71631		5.90234		22.7288		2.61182		0
382.5	-12.3804		-21.0605		5.52637		10.0142		6.88696		5.76294		2.09424		5.24902		-4.19019		64.9331		0.0925293		5.07007		5.44507		21.8926		1.97729		0
383.5	-11.9929		-20.8394		5.58325		10.3379		6.86768		5.81445		2.06104		5.44336		-3.92285		65.0715		0.205566		5.21484		5.60645		21.9561		1.8208		0
384.5	-12.7183		-21.511		4.8584		9.68604		6.03687		5.34009		1.54443		5.08545		-4.7688		64.3816		-0.647705		4.46387		4.97559		21.2461		1.323		0
385.5	-8.24902		-16.9236		9.39746		13.8735		10.7673		9.7478		6.31763		9.55737		-0.359619		69.176		3.97559		8.8877		9.39282		25.6182		6.0083		0
386.5	-5.73096		-14.3096		12.062		16.543		13.1287		12.196		8.58008		12.0442		2.33276		71.6292		6.52466		11.3513		11.9204		28.5791		8.42236		0
387.5	-4.7832		-13.5852		12.9998		17.1704		13.8955		13.1797		9.20239		12.9175		3.07471		72.2085		7.45654		12.0801		12.9653		29.1091		9.09644		0
388.5	-4.4126		-13.0078		13.5103		17.5825		14.281		13.5649		10.0442		13.5742		3.54785		72.7351		7.97998		12.9058		13.5872		29.8035		9.60059		0
389.5	-4.51367		-12.9771		13.2849		17.7632		14.2747		13.582		10.0728		13.6777		3.72705		72.8499		7.7666		12.9202		13.4675		30.0828		9.61084		0
390.5	-5.03345		-13.5256		12.7844		17.0964		13.9326		12.8877		9.48022		13.1675		3.2207		72.2981		7.57153		12.2656		12.7883		29.2227		9.46631		0
391.5	-5.1189		-13.7659		12.6165		16.9268		13.7139		12.6626		9.62598		12.8818		2.98438		72.2148		7.52368		12.291		12.437		29.0603		9.15308		0
392.5	-4.85742		-13.6677		12.8633		17.2695		13.9526		12.7493		9.59448		12.9209		3.32178		72.416		7.66162		12.2512		12.9507		29.2114		9.21802		0
393.5	-4.88477		-13.3179		12.4785		17.197		13.7712		12.7854		9.6416		12.9897		3.427		72.2207		7.48779		12.1995		12.8647		29.467		9.29199		0
394.5	-5.17017		-13.3103		12.3313		17.4438		13.7993		12.7322		9.43311		13.1152		3.26074		72.3936		7.73218		12.6074		12.9146		29.4827		9.24707		0
395.5	-4.96021		-13.2979		12.6335		17.1833		13.7495		12.6748		9.6499		13.3215		3.4707		72.2927		7.66162		12.5818		12.9624		29.3706		9.04614		0
396.5	-4.95044		-13.4351		12.4653		17.0308		13.7419		12.9048		9.4231		13.3782		3.56445		72.1614		7.92822		12.5347		13.1013		29.114		9.21704		0
397.5	-5.11401		-13.5542		12.5068		16.8516		13.8059		12.562		9.28442		13.4019		3.37158		72.145		7.64746		12.1733		13.1514		29.1401		9.21045		0
398.5	-4.9353		-13.594		12.4639		17.0242		13.7283		12.5449		9.38477		13.5732		3.44507		72.2856		7.86108		12.3586		13.4199		29.4167		9.25098		0
399.5	-4.62134		-13.1533		12.6396		17.0281		14.1292		12.8499		9.47583		13.5911		3.84863		72.4146		8.35669		12.8855		13.5486		29.5308		9.47119		0
400.5	-4.89478		-13.324		13.1851		17.2009		14.3752		13.0132		9.61108		13.7935		3.92285		72.5139		8.32617		12.7769		13.5659		29.8303		9.36743		0
401.5	-4.84253		-13.2927		13.156		17.1267		14.3838		13.0039		9.81128		13.7861		3.69238		72.4478		8.31152		12.6624		13.7207		29.7258		9.35059		0
402.5	-4.77393		-13.3101		13.0757		17.1553		14.3096		12.8459		9.51831		13.9597		3.55469		72.4551		8.52417		12.5762		13.6001		29.7327		8.98096		0
403.5	-4.93359		-13.6587		13.1174		16.8088		14.1331		12.4526		9.19897		13.762		3.3147		71.9509		8.23535		12.4321		13.4331		29.3135		8.87744		0
404.5	-4.83545		-13.3938		12.8887		17.0408		14.3311		12.751		9.24243		13.7183		3.33691		72.165		8.21729		12.3875		13.4353		29.2798		9.02441		0
405.5	-4.93335		-13.0374		12.7834		16.7959		14.0264		12.8794		9.49219		13.7231		3.56323		72.0327		8.09375		12.6008		13.6108		29.4451		9.18506		0
406.5	-4.94189		-13.2986		12.8313		16.783		14.1858		12.8286		9.41626		13.5603		3.76416		72.0972		8.44019		12.7896		13.4287		29.613		9.35376		0
407.5	-5.11304		-13.3425		12.9116		16.6572		14.0554		12.616		9.27515		13.5068		3.41797		72.2886		8.2002		12.4832		13.1118		29.3315		9.06104		0
408.5	-5.07153		-13.3726		13.2256		16.8093		14.1672		12.968		9.15698		13.8564		3.57568		72.8958		8.21167		12.7646		13.2783		29.5459		9.21826		0
409.5	-4.58667		-13.314		13.5125		16.9016		14.5298		13.1382		9.49536		13.9336		4.03101		73.1531		8.53027		13.0198		13.6838		29.9519		9.62476		0
410.5	-5.06714		-13.7151		13.2651		16.7466		14.303		13.3105		9.2876		14.0413		3.83423		72.9121		8.43384		12.8303		13.4619		29.7629		9.49585		0
411.5	-4.69189		-13.3569		13.3635		16.8706		14.2878		13.1062		9.3125		14.4092		4.0437		72.9053		8.66992		12.8716		13.7373		29.8909		9.59717		0
412.5	-4.81543		-13.3777		13.3279		16.9878		14.5273		13.0232		9.53564		14.6033		3.9563		72.8933		8.72827		12.6816		13.5762		29.8613		9.50586		0
413.5	-5.04712		-13.0103		13.8472		17.251		14.8269		13.3254		9.88965		14.6548		4.46021		73.1833		8.89673		13.2031		14.0356		30.1509		9.7627		0
414.5	-5.1416		-12.9885		13.6421		17.2734		14.8254		13.5332		9.83276		14.4553		4.22559		73.2732		9.24414		13.1392		13.8269		30.3806		9.4812		0
415.5	-5.12012		-13.3599		13.343		17.1267		14.4272		13.2122		9.42847		14.5503		4.09961		73.3877		9.0769		13.1597		13.6301		29.9275		9.47827		0
416.5	-5.02808		-13.3347		13.4268		17.1096		14.6799		13.45		9.71533		14.5073		4.1438		73.5515		9.14111		12.8364		13.9692		30.1763		9.45435		0
417.5	-4.66626		-12.8647		13.4407		17.2666		14.7637		13.7256		10.0017		15.1013		4.39404		73.7473		9.42139		13.2107		14.0728		30.6042		9.72974		0
418.5	-4.42358		-12.5366		13.8491		17.2029		15.1047		13.6609		10.3191		15.0945		4.28906		73.8362		9.53467		13.3228		14.4187		30.74		9.69629		0
419.5	-4.45605		-11.9963		14.1858		17.7964		15.2844		14.2849		10.2134		15.1443		4.53223		74.113		9.81519		13.7334		14.4641		30.9199		10.2336		0
420.5	-4.13794		-12.1616		14.5994		18.0652		15.4248		14.4248		10.4119		15.5352		5.15918		74.4163		10.2998		14.0901		14.5144		31.145		10.5962		0
421.5	-3.73486		-11.7231		15.4893		18.3694		16.0229		14.6846		10.6753		15.8076		5.32031		74.7249		10.4963		14.3276		15.0098		31.21		10.6152		0
422.5	-3.38916		-11.2813		15.9468		18.6101		16.0002		14.9587		10.9609		16.1658		5.42285		75.0476		10.7466		14.5557		15.1296		31.4771		10.9705		0
423.5	-3.43237		-11.5049		15.9331		18.4333		16.2388		14.8335		11.0234		16.3967		5.15698		75.144		10.8247		14.5547		15.134		31.7002		11.1514		0
424.5	-3.34961		-11.126		16.1499		18.8049		16.6338		15.2327		11.6392		16.425		5.76709		75.3218		11.2412		14.7808		15.5969		32.292		11.1057		0
425.5	-2.97974		-10.9695		16.1233		19.0269		16.5713		15.4824		11.9373		16.9524		5.90454		75.2966		11.3376		14.7439		15.6228		32.1255		11.0693		0
426.5	-2.74536		-10.4011		16.8193		19.2966		16.886		15.96		12.009		17.1558		6.41919		75.9041		11.5381		15.2068		16.3171		32.4622		11.1897		0
427.5	-2.4834		-10.6033		16.8152		19.5579		16.8611		15.7998		11.9758		17.238		6.63794		75.9666		11.6082		15.0593		16.2126		32.5068		11.188		0
428.5	-2.3916		-10.6646		16.6433		19.197		16.6572		15.0767		12.0376		17.2698		6.37061		75.6597		11.7307		14.8306		16.0034		32.5405		10.7573		0
429.5	-1.98462		-10.3296		17.3655		19.9331		17.3652		10.4712		12.71		17.6221		6.90137		76.3896		12.1602		15.5566		16.7732		33.0481		11.3386		0
430.5	-2.26172		-10.0725		17.1807		19.9495		17.3699		14.8691		12.5452		17.8779		7.00464		76.7058		12.0422		15.6067		16.8555		33.0789		11.4138		0
431.5	-1.54663		-9.83594		17.5728		19.8621		17.5657		16.2888		12.8003		18.1587		7.33936		76.8818		12.4309		15.6165		16.8733		33.2468		11.8845		0
432.5	-1.17627		-9.65112		17.7288		19.8447		17.7756		16.5178		12.9614		18.2642		7.37109		76.5952		12.5659		16.0186		16.7437		33.2915		12.2891		0
433.5	-1.11426		-9.59961		17.8223		20.2446		18.0908		16.6428		12.9963		18.5925		7.62939		76.7939		12.8921		16.1538		16.9873		33.3679		12.4548		0
434.5	-1.33472		-9.92871		17.4521		19.9309		17.7109		16.5522		12.7617		18.3901		7.39893		76.6094		12.6235		15.6836		16.4404		33.3064		12.3096		0
435.5	-1.54956		-9.91357		17.3921		19.7402		17.6792		16.5718		12.5164		18.4937		7.34741		76.3215		12.6484		15.6599		16.1926		33.198		11.9751		0
436.5	-0.964844		-9.54785		17.7588		20.1406		18.2646		17.1274		12.8999		18.8572		7.84082		76.9106		13.1995		15.9763		16.8555		33.866		12.1113		0
437.5	-0.778809		-9.53857		17.7285		20.155		18.1113		16.9844		12.8921		18.8684		8.03979		76.9536		13.3079		16.4399		17.0293		33.7788		12.3044		0
438.5	-0.866455		-9.54395		17.9912		19.9382		17.9856		16.9695		13.0066		18.9011		7.79395		76.9802		13.1179		16.1567		16.7847		33.6672		12.0994		0
439.5	-0.954102		-9.29443		18.2271		19.9822		17.865		17.0598		13.0459		19.0095		7.92358		76.9465		13.0928		16.0493		16.9453		33.6079		12.384		0
440.5	-0.858398		-8.98682		18.3328		20.0867		18.1453		17.4312		13.4409		19.1274		8.1333		77.0757		13.4424		16.2283		17.0667		34.26		12.8049		0
441.5	-0.740479		-9.30029		18.3569		19.6702		18.1655		17.2781		13.3779		19.2993		7.79199		76.8799		13.1426		16.3264		17.2107		34.4207		12.5293		0
442.5	-0.913818		-9.42236		18.1294		19.6594		17.9653		17.353		12.9878		18.8743		7.99219		76.9048		13.0256		16.3413		16.9739		34.2705		12.4971		0
443.5	-1.21533		-9.80273		17.8818		19.6221		17.7671		17.0593		12.9846		18.5378		7.88379		76.8745		12.9155		16.0603		16.7363		33.9998		12.4924		0
444.5	-1.2627		-9.81958		18.1714		19.4961		18.0334		16.7544		12.9021		18.7251		7.8396		77.2148		13.0796		16.1201		16.8477		33.9956		12.3323		0
445.5	-1.22485		-9.63257		18.0317		19.5215		17.7292		16.8438		12.9373		18.8701		7.97241		77.1235		13.2747		15.9146		17.0859		34.0591		11.8867		0
446.5	-1.39819		-9.57788		18.1565		19.4312		17.7881		16.9453		13.3521		18.7268		8.05225		76.9631		13.1802		15.7939		17.0964		34.106		12.2114		0
447.5	-1.49121		-9.75195		18.0789		19.429		17.9351		16.9792		12.9045		18.8101		7.77051		77.0981		13.1235		15.6816		17.0359		33.9517		12.2549		0
448.5	-1.36182		-9.87012		18.0203		19.292		17.9045		17.031		12.7944		18.5229		7.95093		76.8713		13.1077		15.5835		16.7837		33.7896		11.7686		0
449.5	-1.67578		-10.178		17.5774		18.97		17.4724		16.6719		12.4363		18.2839		7.50879		76.5198		12.9219		15.2571		16.4153		33.5989		11.5754		0
450.5	-1.66235		-10.2173		17.6174		19.4968		17.7727		16.6897		12.8		18.6616		7.75464		76.5757		12.8606		15.313		16.5645		34.0574		11.6621		0
451.5	-1.63452		-10.2126		17.7959		19.083		17.7883		16.4141		12.4924		18.5557		7.552		75.9971		12.6555		14.8025		16.6121		34.0876		11.8669		0
452.5	-1.64722		-10.4841		17.5103		18.9607		17.207		16.4102		12.6025		18.3208		7.5498		75.9319		12.7673		15.0063		16.6985		33.9585		11.7705		0
453.5	-1.94458		-11.1738		17.1216		18.522		16.9414		15.9482		12.1484		17.9688		6.95801		75.5513		12.7178		14.5376		16.2441		33.5698		11.6013		0
454.5	-1.8584		-10.7622		17.4866		18.5933		17.2576		16.0664		12.3496		18.0518		7.31543		75.7297		12.5493		14.7854		16.6248		33.5408		11.4326		0
455.5	-1.64648		-10.5447		17.3611		18.4248		17.2141		16.1514		12.364		17.9265		7.3042		75.853		12.7915		14.9641		16.3145		33.6167		11.6814		0
456.5	-1.62817		-10.4189		17.4153		18.7881		17.4956		16.2942		12.5752		18.1023		7.53223		75.9011		12.9695		15.2651		16.3435		33.7678		11.6738		0
457.5	-2.04932		-10.2822		17.1201		18.7644		17.3865		16.2324		12.4312		18.1736		7.24292		75.6938		12.8494		15.2561		16.1135		33.9146		11.6716		0
458.5	-2.08594		-10.3169		17.2402		18.5991		16.9575		16.1587		12.2556		17.8552		7.05933		75.3225		12.6987		15.1819		16.4099		33.8469		11.6228		0
459.5	-2.00293		-10.6157		17.2822		18.4419		17.0647		16.166		12.4255		17.8799		7.18457		75.3816		12.7473		14.8442		16.053		33.7861		11.6226		0
460.5	-1.85596		-10.4155		17.5056		18.5447		17.1274		16.1948		12.4868		17.9817		7.54199		75.6526		12.7664		15.0513		15.9351		33.8337		12.05		0
461.5	-1.53149		-10.0881		17.5042		18.6882		17.4036		16.2771		12.3513		18.1182		7.62842		75.8657		12.5593		15.1602		16.1829		33.95		11.896		0
462.5	-1.7019		-10.196		17.4712		18.7754		17.2214		16.2593		12.2876		18.0769		7.23145		75.574		12.7705		15.2109		15.9751		34.092		11.8169		0
463.5	-2.03027		-10.1235		17.5791		18.6118		17.3469		16.2859		12.0303		18.0955		7.16187		75.6003		12.8608		15.012		15.9026		31.8257		12.0801		0
464.5	-1.99072		-10.3425		17.9771		18.5435		17.3311		16.1624		12.0742		17.9927		7.31519		75.324		12.7686		15.2534		15.6218		32.3757		11.9382		0
465.5	-1.90503		-10.2402		17.7007		18.6792		17.3306		16.1267		12.3501		18.0342		7.29443		75.1731		12.4363		15.2205		15.7813		33.2944		12.0542		0
466.5	-1.91162		-10.2385		17.6648		18.6599		17.3391		16.105		12.2585		17.9578		7.39136		74.6982		12.8962		15.2378		15.6099		33.6504		11.7183		0
467.5	-2.02173		-10.1892		17.3684		18.635		17.1711		16.1885		12.3884		17.9026		7.27734		74.4651		12.7361		15.0408		15.7095		33.8384		11.8367		0
468.5	-2.3457		-10.167		17.3291		18.469		17.0366		16.488		12.1975		18.0986		6.89331		74.626		12.4224		15.0457		15.7002		33.9319		11.9656		0
469.5	-2.30054		-10.2683		17.1963		18.4185		17.147		16.1086		12.2239		17.9541		5.81763		75.0994		12.4695		15.0959		15.5		33.5952		11.8589		0
470.5	-2.62036		-10.4651		17.0515		18.2712		16.9592		16.0325		11.8572		17.5874		4.52173		74.446		12.0994		14.9377		15.5359		33.7549		11.769		0
471.5	-2.37305		-10.3345		17.0784		18.3594		16.9109		16.1909		12.1306		17.8943		4.44507		74.3262		12.3186		15.0503		15.4121		33.7905		11.814		0
472.5	-2.14697		-10.252		16.9707		18.2224		16.9207		16.2432		11.9929		17.927		4.38843		74.1238		12.2188		15.0413		15.4211		34.0259		11.6995		0
473.5	-2.45288		-10.4788		16.8933		18.1343		16.698		16.3337		11.9558		17.5803		4.48364		74.0005		12.2424		14.543		15.2307		33.8652		11.6396		0
474.5	-2.04785		-10.4136		17.1941		18.4683		16.6802		16.3015		11.9023		17.7029		4.38013		73.7695		12.5803		14.7974		15.1707		33.8223		11.7737		0
475.5	-2.15088		-10.2463		17.3774		18.8994		16.9587		16.5659		12.0039		18.0154		4.58496		74.5898		12.8347		14.6636		15.511		34.2104		12.0051		0
476.5	-1.87036		-9.84814		17.7053		19.0205		17.1543		16.6907		12.5662		18.4302		4.8064		74.9387		12.7847		14.6338		15.6279		34.7		12.2715		0
477.5	-1.87012		-9.61694		17.7791		19.2852		17.5444		16.7788		12.647		18.635		5.22144		75.1096		12.8882		14.459		15.8232		34.8721		12.3542		0
478.5	-1.97412		-9.58398		17.9558		19.2964		17.8472		16.7908		12.7705		18.6553		5.46582		75.0232		13.2876		14.686		15.8921		34.9795		12.3711		0
479.5	-1.6731		-9.42944		17.8677		19.4197		18.2183		16.8623		12.6782		18.5732		5.59595		75.4553		13.1838		14.5552		16.2168		35.1184		12.769		0
480.5	-1.93091		-9.64551		17.5889		19.3752		18.0752		16.7339		12.6091		18.5676		5.5293		75.2517		13.4446		14.7649		15.9495		34.4922		12.6436		0
481.5	-2.09863		-9.92407		17.4441		18.9895		18.072		16.6304		12.5769		18.322		5.14868		74.9685		13.1563		14.342		15.7295		33.3992		12.1794		0
482.5	-2.4707		-10.3142		17.1511		18.8555		17.199		16.3611		11.8918		18.1428		4.41846		74.4802		12.8276		13.9441		15.1489		29.8716		11.7825		0
483.5	-2.55322		-10.6699		16.947		18.6289		17.2363		15.7639		11.8779		17.7959		4.41333		74.4282		12.7629		13.6936		15.4185		24.9377		11.8909		0
484.5	-2.39282		-10.4351		17.0952		18.8096		17.4907		15.8345		12.0144		17.9695		4.23779		74.126		12.9836		13.5022		15.697		22.0962		12.2874		0
485.5	-2.03638		-10.1323		17.2795		19.0864		17.7292		16.2271		12.3518		18.2361		4.76611		74.2329		13.1455		13.4236		15.5662		22.6467		12.3896		0
486.5	-1.89307		-9.99634		17.3745		19.1814		17.8381		16.2102		12.5522		18.2847		5.14331		74.5408		13.1157		13.2749		16.1863		21.636		12.2642		0
487.5	-1.68042		-9.83154		17.3765		19.1921		18.075		16.5212		12.8142		18.5889		5.05322		74.5144		13.4792		13.3093		16.052		20.8438		12.9343		0
488.5	-1.42993		-9.39355		17.6475		19.6453		18.228		16.7498		12.7451		18.8782		5.28882		74.4958		13.5676		13.717		16.3508		21.5583		13.2097		0
489.5	-1.67383		-10.0071		17.478		19.8679		18.0925		16.6216		12.7725		18.8022		5.42944		74.6873		13.6177		13.552		16.1724		22.947		12.9885		0
490.5	-0.953857		-9.08984		18.228		20.4868		18.907		17.4976		13.4309		19.4333		5.97705		74.4338		14.3745		14.4597		16.5896		24.4207		13.9026		0
491.5	-0.539307		-9.13599		18.4824		20.9167		19.1648		17.6094		13.7178		19.7168		6.21021		74.4749		14.78		14.5313		16.9207		24.4561		14.0217		0
492.5	0.4021		-7.96362		19.6169		22.0906		20.2263		18.4924		14.7769		20.833		7.36987		75.7781		15.6086		15.843		17.9824		25.7661		14.9041		0
493.5	0.976318		-7.30566		20.4353		22.4731		21.0615		19.5913		15.6094		21.8647		8.07251		76.5715		16.0859		16.8252		18.7405		26.4407		16.0171		0
494.5	1.36914		-7.11938		20.7212		22.3975		21.2126		19.834		15.6418		21.9814		8.25293		76.5359		16.1628		16.6038		19.0232		26.8433		16.4509		0
495.5	1.27832		-7.19116		20.7832		22.5962		21.0188		19.6528		15.5408		21.8364		8.30249		76.5046		16.1035		16.4653		18.9792		26.6938		16.2263		0
496.5	-1.36523		-7.30542		20.845		22.5439		20.8979		19.6255		15.3416		21.7292		7.91699		76.4053		16.0171		16.303		18.8142		27.0479		16.0303		0
497.5	-12.0916		-7.02441		20.7827		22.5435		20.7344		19.8706		15.4014		21.9036		8.04248		76.6194		16.0774		16.3352		18.6157		26.7886		16.082		0
498.5	-11.6926		-6.96851		20.8918		22.823		20.7532		19.9038		15.6384		21.9744		8.07422		76.5337		16.3362		16.6443		18.7031		26.7659		16.0786		0
499.5	-8.55176		-6.75806		20.9822		23.3623		21.0569		20.2251		15.8052		22.4402		8.00586		76.5696		16.7952		16.793		18.8022		26.8237		16.3735		0
500.5	-5.56006		-6.38721		21.1165		23.3262		20.989		20.072		16.0181		22.5266		8.37036		76.8665		16.7253		16.9429		19.1279		27.0874		16.2966		0
501.5	-4.50073		-6.60815		20.8655		23.0037		20.97		20.0854		15.9092		22.4697		8.35498		76.6121		16.7954		16.8032		18.9949		26.8645		15.8206		0
502.5	-4.33765		-6.58398		21.1531		23.3879		21.2761		20.6384		16.457		22.9773		8.77563		77.1235		16.8828		17.2466		19.2573		27.259		16.6287		0
503.5	-5.23682		-6.93091		20.4026		22.7195		20.4548		19.7019		15.563		22.0559		7.8457		76.2822		16.3137		16.4919		18.3313		26.1765		15.8582		0
504.5	-5.21924		-6.96802		20.2566		22.9387		20.7878		19.6843		15.5881		22.0203		8.05566		76.4219		16.3701		16.6799		18.3071		26.0408		15.9365		0
505.5	-4.84253		-7.01367		20.2781		22.7478		20.9116		20.2192		15.5591		22.0637		8.05347		76.6506		16.5083		16.8323		18.1797		25.9868		15.8191		0
506.5	-5.45532		-7.39185		19.9453		22.2495		20.1567		19.7932		14.7168		21.3428		7.47266		76.0657		15.5618		16.2998		17.6453		24.9468		15.3645		0
507.5	-6.17188		-8.39209		19.0332		21.3264		19.238		18.7563		14.0679		20.5896		6.68237		75.0537		14.7717		15.2957		16.8838		23.9346		14.4121		0
508.5	-5.87231		-8.4812		19.0286		21.4014		19.4365		18.45		14.179		20.3345		6.80835		74.7368		14.72		15.2266		17.0012		23.4656		14.4521		0
509.5	-5.92334		-8.625		18.7346		21.2097		19.1458		18.3032		13.6904		20.3438		6.49683		74.1658		14.6389		14.9614		16.7798		22.7866		14.4844		0
510.5	-5.61206		-8.79175		18.8367		21.6968		19.4097		18.5808		14.0029		20.552		6.48901		74.6677		14.667		15.0317		16.9368		21.2026		14.4385		0
511.5	-5.94629		-8.92236		18.6118		21.2529		19.0798		18.241		13.5022		20.3867		6.30029		74.3499		14.2747		14.6426		16.3481		17.71		14.3794		0
512.5	-5.64087		-9.15552		18.688		21.1458		19.1467		17.978		13.3606		20.4089		6.13647		74.3757		14.5728		14.678		16.2439		15.8142		14.6001		0
513.5	-6.13379		-9.40918		18.0667		21.2363		18.9895		18.1045		13.0479		20.1931		6.16309		73.7986		14.1001		14.4514		16.1907		14.4673		14.0181		0
514.5	-5.92212		-9.27222		18.207		20.4797		18.8447		18.1504		12.9153		20.2415		6.03564		74.021		14.1204		14.322		16.0884		13.1582		13.7676		0
515.5	-5.70068		-9.35156		18.175		20.9766		19.0173		18.1653		13.4707		20.3579		6.35303		74.4001		14.1211		14.4873		16.385		12.5581		13.9124		0
516.5	-5.16821		-8.39185		18.9426		21.5251		19.3752		18.8113		13.7632		20.9495		6.60815		74.46		14.7749		14.8308		16.7988		13.0591		14.4241		0
517.5	-4.53589		-7.73706		19.4048		21.9287		20.1792		19.1328		14.199		21.3704		7.12329		74.637		15.239		15.2622		17.2678		14.1208		14.9875		0
518.5	-4.61621		-8.15186		19.2507		21.8708		19.8301		18.8809		13.897		21.0718		7.02612		74.8792		14.823		14.8894		17.2056		13.9236		15.0723		0
519.5	-4.12769		-8.09741		19.3076		21.989		19.8752		18.7981		14.2087		21		7.2229		75.3394		15.0215		15.3853		17.4763		14.803		14.9365		0
520.5	-4.12549		-7.521		19.73		22.6453		20.2993		19.3967		14.8315		21.4045		7.71387		75.469		15.3652		15.4915		17.7644		15.7915		15.741		0
521.5	-4.02563		-7.27051		19.6211		22.5776		20.5251		19.3821		14.8306		21.5374		7.93311		75.4248		15.655		15.7698		17.9653		16.6396		15.6929		0
522.5	-3.70483		-6.74146		20.0076		22.564		20.814		19.9229		14.9597		22.439		8.0481		75.2979		15.8157		16.2046		18.4622		12.7808		16.3447		0
523.5	-2.92725		-6.3125		20.8662		23.282		21.7502		20.8203		15.7439		22.9663		8.64404		76.1531		16.6763		17.043		18.8308		10.363		17.1394		0
524.5	-2.77637		-6.11646		20.676		23.6321		21.7917		21.22		16.1438		23.0896		8.8894		76.4705		17.0637		16.9678		19.0288		2.89917		17.2476		0
525.5	-2.12085		-5.45752		21.1638		24.2183		22.1313		21.7566		16.7737		23.6479		9.43994		77.1343		17.3032		17.4851		19.6619		3.48315		17.5767		0
526.5	-1.58398		-5.3479		21.6555		24.6948		22.8274		22.335		17.1038		23.8838		10.0828		77.5583		17.8125		17.8076		20.4133		5.86841		18.1003		0
527.5	-0.980713		-4.51294		22.1221		25.4868		23.2949		22.7053		17.5034		24.7412		10.8445		78.0427		18.5029		18.4373		20.7637		10.7446		17.6531		0
528.5	-0.549805		-4.19604		22.8777		25.6531		23.6033		23.0005		17.8767		25.1951		11.4624		78.6765		18.7998		19.1296		21.3181		12.73		17.2214		0
529.5	0.0839844		-3.78784		23.217		25.9912		24.1421		23.5657		18.2195		25.5554		11.5977		79.1682		19.2715		19.3013		21.5398		13.8137		17.542		0
530.5	0.177246		-3.50586		23.2876		26.2053		24.3235		23.8586		18.5271		25.8542		11.5554		79.1128		19.4231		19.3962		21.6746		13.2849		17.9224		0
531.5	0.19165		-3.65015		23.217		26.4678		24.3982		23.3557		18.5413		25.7839		11.3826		79.2385		19.4128		19.1816		21.7375		12.6885		17.6941		0
532.5	0.23999		-3.52002		23.4487		26.6829		24.4902		23.4167		18.9111		25.8423		11.5737		79.4338		19.2219		19.2063		22.0693		12.5576		18.1516		0
533.5	0.177002		-3.63013		23.3823		26.374		24.1228		23.3086		18.5686		25.3987		11.5757		79.2		19.1638		19.1113		21.7864		12.1421		17.9492		0
534.5	0.163086		-3.75879		23.4607		26.3936		24.1531		23.4353		18.7932		25.5784		11.499		78.9739		19.1294		19.2266		21.6533		12.1108		17.8271		0
535.5	0.291748		-3.6499		23.3794		26.572		24.29		23.4971		18.9373		25.929		11.4812		78.6084		19.417		19.4097		21.5054		12.3875		17.7593		0
536.5	0.0251465		-3.61377		23.1099		26.479		24.3118		23.394		18.6123		25.9697		11.7419		78.6833		19.1353		19.4673		21.8289		12.6194		17.6514		0
537.5	0.439697		-3.41528		23.2559		26.6802		24.3413		23.7249		18.9268		26.4089		11.946		79.0942		19.5359		19.4822		21.8787		12.9287		17.9851		0
538.5	0.296875		-3.51489		22.967		26.7639		24.3433		23.6555		18.9551		26.1482		11.8396		78.9771		19.1631		19.3538		21.679		14.6809		17.9016		0
539.5	0.543213		-3.06226		23.6077		26.8848		24.8335		24.1221		19.2317		26.4045		12.2439		79.4097		19.4285		19.5632		22.1738		13.8296		18.4341		0
540.5	0.653076		-3.08374		23.7192		26.916		24.792		24.2205		19.0596		26.104		12.1184		79.4895		19.6279		19.5281		21.9426		11.9817		18.2827		0
541.5	0.649658		-3.05273		23.7505		26.8584		24.9614		23.9741		19.3379		26.1294		12.0569		79.3623		19.5481		19.375		21.9197		9.94263		18.3857		0
542.5	0.58252		-3.51343		23.7639		26.5586		24.6572		23.8284		18.9165		25.9922		11.6753		79.084		19.1484		19.0442		21.4348		9.18774		18.1189		0
543.5	0.938965		-3.11401		23.7112		26.8015		24.7883		23.9868		19.0315		26.4836		12.0161		79.012		19.6812		19.3687		21.7576		9.38916		18.3362		0
544.5	1.04053		-3.14038		23.541		26.3582		24.6199		24.0056		19.1792		26.1836		11.8184		78.9644		19.3757		19.24		21.8311		9.62964		18.176		0
545.5	0.996582		-3.46143		23.6455		26.5566		24.5298		23.9568		19.0652		26.0723		11.8845		78.8145		19.4617		18.9976		21.4009		9.51611		18.4521		0
546.5	1.66382		-3.41699		23.8953		26.5039		24.4897		23.6619		19.3123		26.1575		11.9834		78.8792		19.1545		19.2717		21.2915		9.08813		18.1921		0
547.5	1.23682		-3.38135		23.6511		26.3296		24.1794		23.6355		19.2412		25.9146		11.5845		78.4932		19.1155		19.0251		21.0417		8.81812		17.8445		0
548.5	1.30054		-3.25708		23.7729		26.3208		24.2798		23.6272		19.147		26.2351		11.3901		78.3369		19.2468		18.8784		21.2268		8.72363		18.1477		0
549.5	1.5708		-3.18042		23.6821		26.4304		24.5024		23.8542		19.0408		26.5288		11.5632		78.5942		19.4333		18.8499		21.2837		8.78418		18.6135		0
550.5	1.64038		-3.49072		23.5305		26.3779		24.45		23.5847		18.8123		26.5459		11.2563		78.4324		18.9177		18.5696		21.1875		8.48926		18.3184		0
551.5	1.75024		-3.40942		23.4041		26.3137		24.5471		23.5894		18.8848		26.5188		11.2319		78.7327		18.9907		18.3301		21.209		8.08716		18.0977		0
552.5	1.78711		-3.73535		23.2207		26.1138		24.1709		23.4185		18.6255		26.0811		10.8909		78.2908		18.5325		18.2891		20.8474		8.02759		17.6907		0
553.5	1.81909		-3.61084		23.334		26.2556		24.2031		23.6875		18.8145		26.043		11.4043		78.3057		18.5681		18.5527		21.1057		8.19995		17.7896		0
554.5	1.49463		-3.5166		23.3667		26.0317		23.8599		23.7915		18.6726		26.0725		11.3301		78.25		18.5479		18.3398		20.8323		8.02441		17.4761		0
555.5	1.41333		-3.62891		23.1106		26.2007		23.5576		23.4438		18.5784		25.9668		10.8782		77.7441		18.5684		18.2739		20.7832		7.49927		17.3682		0
556.5	1.05371		-3.89819		22.6399		25.7358		23.6792		23.2639		18.2791		25.8396		10.7666		77.6995		18.1775		17.9023		20.6577		7.17554		16.6882		0
557.5	1.32617		-4.00537		22.8096		25.8176		23.8428		23.1523		18.3953		25.7122		10.8948		77.5588		18.2488		17.8647		20.7576		7.07373		17.1851		0
558.5	1.39893		-3.7251		22.9246		25.9785		23.8394		23.4709		18.4114		25.8777		11.2544		77.6323		18.1501		18.4434		20.9888		7.21143		17.502		0
559.5	1.41113		-3.83813		22.6736		25.8464		23.6846		23.1135		18.4463		25.657		11.1526		77.3357		17.9058		18.1765		20.5215		6.93872		17.5793		0
560.5	1.74194		-3.88599		22.7131		25.9531		24.0627		23.4272		18.4463		25.9065		11.3352		77.5613		17.9922		18.3315		20.5491		6.80835		17.5625		0
561.5	1.90356		-3.95264		22.7766		25.666		23.9126		23.396		18.4863		25.8542		11.0657		77.585		17.7915		18.0989		20.4509		6.65405		17.5059		0
562.5	1.88696		-4.22021		22.8386		25.6677		23.8293		23.239		18.3826		25.8713		11.3574		77.5242		18.0098		18.0059		20.6003		6.71167		17.3936		0
563.5	2.39966		-3.58081		23.1221		26.1543		23.8247		23.6145		18.9316		26.4033		11.5313		78.0471		18.0601		18.2854		20.8818		7.46704		18.0605		0
564.5	3.27148		-2.88647		23.5464		26.7593		24.5601		24.1428		19.2017		26.7646		12.052		79.1638		18.4519		18.5811		21.7625		7.56567		18.4309		0
565.5	3.24561		-2.95288		23.553		26.6509		24.5251		23.9028		19.2041		26.7048		12.1646		78.8708		18.4619		19.0391		21.4851		7.19067		18.0247		0
566.5	3.26855		-3.40259		23.425		26.313		24.448		23.6787		19.1274		26.6406		12.0933		79.1257		18.2695		18.8044		21.1587		6.75		17.9219		0
567.5	3.76978		-3.03003		23.7751		26.6226		24.7883		24.2417		19.6003		26.7954		11.9507		79.3967		18.4236		19.0303		21.3186		6.91821		18.532		0
568.5	3.71143		-3.1958		23.9866		26.3435		24.7874		23.8955		19.4802		26.5657		11.9343		79.3748		18.1047		19.1353		20.9021		6.60913		18.0298		0
569.5	3.68237		-3.47168		23.4729		26.6763		24.6763		23.6667		19.3782		26.5295		11.8792		78.7727		18.2034		18.916		20.4275		6.07104		18.1384		0
570.5	3.94336		-3.46045		23.6963		26.8389		24.7886		24.0952		19.3901		26.6431		12.2129		79.2202		18.1899		18.9878		20.5522		5.93872		18.0916		0
571.5	4.03076		-3.47192		23.679		26.7886		24.9573		24.0959		19.23		26.7046		12.6504		79.2471		18.3408		19.0269		20.2798		5.62549		18.1716		0
572.5	4.16797		-3.19238		24.1233		27.323		24.8728		24.3535		19.6311		27.0513		13.2478		79.2092		18.804		19.3904		20.699		5.9126		18.0862		0
573.5	4.22412		-3.58105		24.052		26.8992		24.8608		24.1899		19.4482		26.8127		13.8083		79.1118		18.5835		19.0737		20.5618		6.10522		17.8235		0
574.5	4.36621		-3.53198		24.053		27.0847		24.9595		24.4055		19.4678		26.9829		11.4995		79.3677		18.7312		18.8857		20.7158		6.03296		18.0854		0
575.5	4.53052		-3.31128		24.2749		26.5403		25.2283		24.2927		19.5315		27.5034		-4.28345		79.7759		18.95		19.3542		20.8057		6.51807		17.8201		0
576.5	4.32617		-3.12061		24.3921		26.2568		25.0171		24.3086		19.6375		27.3538		-22.3313		79.4731		18.731		18.8057		20.5464		6.27466		17.8945		0
577.5	4.43799		-2.99097		24.2842		26.4175		25.175		24.3762		19.9875		27.6499		-21.8977		79.6018		18.3818		19.2742		20.6938		6.14307		18.0674		0
578.5	4.18237		-3.24609		24.0161		26.1277		25.1138		24.3594		19.5808		27.0698		-24.0129		79.4167		18.1604		19.0845		20.5803		5.95459		17.7639		0
579.5	4.60791		-3.04321		24.395		26.7371		25.1499		24.5488		20.0459		27.4763		-25.2898		79.5166		18.7102		19.3462		21.0664		6.15234		17.9695		0
580.5	4.57446		-3.31128		24.0327		26.418		24.969		24.6758		19.9355		27.3823		-27.2988		80.179		18.5303		19.1116		21.2832		6.01563		17.8462		0
581.5	4.72314		-3.21143		24.2122		26.6064		24.9583		24.6738		19.7153		27.3896		-28.6167		80.8091		18.4719		19.3364		20.8979		5.89868		17.8357		0
582.5	4.39307		-3.66968		23.6189		26.2063		24.7217		24.3533		19.647		27.2646		-29.1963		80.7109		17.9546		18.8235		21.187		5.58203		17.509		0
583.5	4.91846		-3.60303		23.8298		26.7063		24.8469		24.3457		19.7998		27.4602		-29.2639		80.3381		18.8196		18.7878		21.3987		5.88892		17.688		0
584.5	4.55957		-3.98999		23.4336		26.7019		24.5322		24.0293		19.5149		26.7131		-29.9255		79.7959		18.4956		18.4902		21.0464		5.4043		17.1216		0
585.5	4.84619		-3.66382		23.9194		27.0298		24.5242		24.6099		19.9299		26.7898		-29.677		79.9453		18.4185		19.4993		21.4185		5.57007		17.6157		0
586.5	4.98242		-3.91992		23.8459		26.9929		24.8145		24.4915		19.708		26.8403		-30.2422		80.1292		18.6289		19.4514		21.3545		5.39722		17.5959		0
587.5	5.05615		-3.54761		23.8235		27.2163		25.0437		24.4595		19.8838		26.9604		-30.1726		79.9624		18.3733		19.4551		21.5393		5.29932		17.7756		0
588.5	4.94458		-3.90723		23.7766		27.0608		24.9348		24.0488		19.7856		26.8953		-30.3335		79.7737		18.2869		19.2646		21.3318		5.28833		17.4873		0
589.5	4.94263		-4.12744		23.6284		27.2588		24.7642		23.9631		19.8982		27.0491		-30.3572		80.228		18.5808		18.9905		21.5571		5.01343		17.4531		0
590.5	5.27173		-3.99829		24.0315		27.6448		25.0688		24.4639		20.1382		27.5063		-30.4426		80.9626		18.9944		19.103		22.0364		5.48486		17.6128		0
591.5	5.45142		-4.23608		24.0251		27.709		25.2964		24.2686		20.0198		27.1189		-30.5798		80.7803		18.8906		18.9197		21.7734		4.94824		17.4272		0
592.5	5.79736		-4.07764		24.4963		27.6929		25.7688		24.6411		20.5261		27.5559		-30.3608		81.5691		19.3176		19.2258		22.0901		5.3562		17.7117		0
593.5	5.40698		-4.31714		24.2236		27.5454		25.3787		24.7126		19.7957		27.3079		-30.678		81.1235		18.9956		19.0791		21.6172		4.80444		17.6892		0
594.5	5.9624		-4.09106		24.5608		27.9683		25.491		24.7183		20.2239		27.7468		-30.4287		81.2327		19.1633		19.2986		21.8567		5.04297		17.8455		0
595.5	6.03369		-3.97339		24.7639		27.8945		25.4341		24.8518		19.875		27.6221		-30.1665		81.3245		19.0779		19.2275		21.7627		4.68091		17.6887		0
596.5	5.5874		-4.60059		24.3542		27.3726		24.9573		24.4971		19.6953		27.3225		-30.6426		80.7673		18.7124		18.9744		21.8381		4.31519		17.478		0
597.5	5.45972		-4.35278		24.3555		27.6787		25.0271		24.7209		20.1614		27.8186		-30.3767		81.0625		19.0583		19.0579		21.7087		4.49268		17.8843		0
598.5	5.58643		-4.17603		24.2556		27.6487		25.1589		24.5483		19.9668		27.9841		-30.7866		81.1809		18.856		18.8218		21.8523		4.44214		17.6938		0
599.5	5.38818		-4.30713		23.929		27.4731		25.0923		24.5432		19.5835		27.9561		-31.0251		81.0317		18.593		18.4541		21.7258		3.92676		17.5347		0
600.5	5.45679		-4.56104		23.8635		27.4177		25.2603		24.49		19.1194		27.5874		-31.1267		81.1216		18.8181		18.3447		21.3533		3.82324		17.3347		0
601.5	5.3772		-4.6145		23.9084		27.303		25.1575		24.551		19.5522		27.7188		-31.1118		80.8948		18.429		18.2668		21.2065		3.83398		17.8132		0
602.5	5.32568		-4.47363		23.4189		27.0542		25.0781		24.2605		19.4136		27.9021		-31.415		81.0427		18.3484		17.9736		21.2322		3.49146		17.3645		0
603.5	5.29126		-4.38208		23.6436		27.1277		24.9407		24.4612		19.4634		27.6294		-31.375		80.9246		18.3406		18.064		21.4407		3.39233		17.365		0
604.5	5.34644		-4.27612		23.4236		27.1509		24.9697		24.1331		19.4888		27.7446		-31.45		80.927		18.4761		17.7834		21.4985		3.09277		17.5667		0
605.5	5.75684		-4.45483		23.7808		27.6563		25.1472		24.1045		19.8113		27.6235		-31.5967		80.6406		18.6287		18.2231		21.5474		2.55273		17.6968		0
606.5	5.9353		-4.17944		24.0483		27.6785		25.3538		24.3923		19.8313		27.7585		-31.4031		80.658		18.9573		18.3894		21.6943		2.08521		17.832		0
607.5	5.75952		-4.18994		23.9353		27.5391		25.0974		24.2251		19.6328		27.4463		-31.4272		80.4172		18.9973		17.7959		21.6311		1.69971		17.6807		0
608.5	5.79102		-4.09644		23.8547		27.4126		25.2664		24.3611		19.8357		27.6528		-31.4426		79.8259		18.7739		18.0847		21.7109		1.81665		18.02		0
609.5	6.11133		-3.81689		24.3391		27.6172		25.7544		24.7646		20.1572		28.3174		-31.3494		80.3081		19.2524		18.6206		22.0884		1.68945		18.1345		0
610.5	6.02661		-3.6582		24.2144		27.5747		25.3975		24.4397		20.0762		27.9377		-31.4785		80.4536		19.2437		18.2285		22.1387		1.31226		18.1323		0
611.5	6.27637		-3.78076		24.5403		27.551		25.4849		24.7095		20.2578		28.1001		-31.373		80.1382		19.2629		18.2644		22.21		16.1221		18.064		0
612.5	6.20142		-3.82251		24.3384		27.6323		25.5017		24.5198		19.9978		27.9114		-31.6775		80.6477		19.167		18.1257		22.1541		15.2102		17.9307		0
613.5	6.40845		-3.8291		24.2891		27.3564		25.7351		25.0254		20.2732		28.1536		-31.395		81.3567		18.9841		18.4568		22.239		13.9707		17.7498		0
614.5	6.1731		-3.91333		24.1313		27.2771		25.4102		24.5237		19.9849		28.1355		-31.7009		81.2776		19.2732		18.0479		22.3931		13.0879		17.4187		0
615.5	6.34644		-4.4917		23.7891		27.0642		25.1946		24.22		19.7522		27.814		-31.9033		80.6523		19.0254		17.6956		22.0488		12.792		17.2856		0
616.5	6.24512		-4.50757		23.8115		27.325		25.447		24.4868		20.0481		28.0989		-31.8362		80.6711		19.2463		17.8672		22.3901		12.1255		17.4431		0
617.5	6.0061		-4.375		23.8276		27.1335		25.4312		24.0564		19.6208		27.7983		-31.8044		80.8271		19.2529		17.6199		22.1714		11.2576		17.1875		0
618.5	6.08472		-4.44409		23.698		26.8933		25.0754		23.9729		19.7651		27.5842		-31.7009		80.5906		18.9436		17.5002		22.1553		10.8164		17.2424		0
619.5	6.02368		-4.67383		23.6577		26.897		24.9097		24.0015		19.665		27.4861		-31.9368		80.4712		18.7744		17.5391		21.8894		10.1648		17.0576		0
620.5	6.26953		-4.36084		23.9556		27.2019		25.0437		24.2336		19.9836		27.5476		-31.4805		80.7803		19.1924		17.5129		22.1189		10.0916		17.3267		0
621.5	6.55444		-4.48901		23.7336		27.2405		25.0884		24.283		19.9456		27.6326		-31.4739		80.6138		18.9133		17.4016		22.5652		9.85938		17.3804		0
622.5	6.07202		-4.92603		23.4763		26.8704		24.7898		23.7573		19.6704		27.4519		-31.9524		80.4373		18.6135		17.0664		22.4873		9.40942		17.3564		0
623.5	6.00903		-4.68628		23.6191		26.8384		24.7312		23.8926		19.7925		27.7031		-31.8162		80.3789		18.7175		17.2007		22.7808		9.6123		16.9546		0
624.5	6.35986		-4.375		23.6895		27.27		25.1086		24.2715		20.2651		27.9844		-31.5825		78.9243		19.2109		17.6477		23.062		10.2021		17.5684		0
625.5	6.67212		-4.38232		23.72		27.3657		25.1616		24.354		20.1094		28.189		-31.4275		78.146		19.2466		17.8877		23.2456		14.3362		17.4624		0
626.5	6.64063		-4.34106		24.0842		27.5129		25.0999		24.7537		20.3152		28.375		-31.4985		78.1167		19.4109		17.999		23.3057		26.7468		17.2998		0
627.5	6.40869		-4.5083		23.7151		27.4324		25.155		24.5962		20.0789		28.1821		-31.5732		78.395		19.26		17.9771		23.2915		44.3879		17.2085		0
628.5	6.25049		-4.50146		23.6196		27.3154		25.1377		24.573		19.8276		27.7114		-31.8108		78.2102		18.9656		17.7725		23.3911		74.3677		17.1868		0
629.5	6.30127		-4.76001		23.4763		27.4668		25.0598		24.5127		19.6538		27.9006		-31.6003		78.1206		18.9351		17.7405		23.2688		79.9648		16.8926		0
630.5	6.35767		-4.4563		23.8003		27.5498		25.2983		24.4016		19.9124		28.1138		-31.6921		78.1892		18.8889		17.801		23.1138		92.1458		16.9438		0
631.5	6.22778		-4.48657		23.6157		27.5356		25.1689		24.5674		20.1328		27.7168		-31.5051		78.1858		19.177		18.0024		23.0942		113.351		17.2932		0
632.5	6.68555		-4.26025		23.751		27.6006		25.3491		24.6716		20.2014		27.9683		-31.0901		78.0671		19.5183		18.1013		22.9822		118.277		17.4678		0
633.5	6.46826		-4.03247		23.7993		27.7876		25.0842		24.666		20.3755		28.0076		-31.5271		78.1035		19.5139		18.0408		22.8293		118.508		17.459		0
634.5	5.98486		-4.6062		23.4817		27.3557		24.9136		24.4136		20.0562		27.6204		-32.1626		77.4734		19.2129		17.5195		22.4534		117.781		17.1785		0
635.5	6.01196		-4.3772		23.6765		27.3535		24.7922		24.1646		19.9561		27.7781		-32.1792		77.2656		19.1277		17.3459		22.4514		117.515		17.425		0
636.5	6.08911		-4.17383		23.6995		27.4834		24.8567		24.4226		19.9102		27.7646		-32.156		77.5005		19.0486		17.7175		22.9761		118.003		17.6467		0
637.5	6.05444		-4.6499		23.4238		27.2976		24.728		24.2771		19.697		27.6094		-32.396		77.4299		18.8013		17.4253		22.7798		117.125		17.4756		0
638.5	6.39697		-4.36816		23.5442		27.585		25.0403		24.4312		19.8101		27.5181		-32.188		77.6682		19.0808		17.6472		22.8765		117.047		17.4446		0
639.5	6.49829		-4.31177		23.74		27.7842		25.2273		24.8718		19.9043		28.0618		-32.0837		78.2009		19.5266		17.7666		22.9048		117.444		17.8425		0
640.5	6.89136		-4.05005		24.0818		27.9709		25.187		24.8374		20.2		28.4661		-32.0051		78.2019		19.481		17.7266		22.9104		117.427		18.0989		0
641.5	6.67285		-4.30054		23.8281		27.731		25.0679		24.9067		20.1848		28.511		-32.2783		78.123		19.3503		17.6382		22.9434		117.083		18.1541		0
642.5	6.60718		-4.60352		23.8298		27.5303		25.1631		24.5452		20.1072		28.22		-32.3542		77.7102		19.5315		17.6724		22.7793		116.875		17.8962		0
643.5	6.79395		-4.21655		23.6536		27.6821		25.5867		24.7034		20.1812		28.2998		-32.1411		77.8101		19.4692		17.9897		23.0044		117.102		17.9468		0
644.5	6.76978		-3.87646		23.7673		27.5315		25.5925		24.647		20.3645		28.5457		-31.7776		77.9487		19.7952		17.9573		23.1772		117.231		17.9326		0
645.5	6.73755		-4.29443		23.8633		27.3022		25.1384		24.4907		20.4199		28.1448		-31.9375		77.9106		19.3484		17.8096		23.1389		116.941		17.8777		0
646.5	6.61206		-4.42212		23.6184		27.0901		24.8833		24.2903		19.9827		27.7764		-32.542		77.6851		19.2195		17.4016		23.0972		117.01		17.626		0
647.5	6.72021		-4.42065		23.6628		27.4888		25.4146		24.4099		20.1467		27.7842		-32.4121		77.7495		19.5608		17.8232		23.0081		117.205		17.989		0
648.5	6.72046		-4.64307		23.4836		27.1821		25.0276		24.1438		19.9634		27.7292		-32.5569		77.1006		19.3718		17.4246		22.5256		116.995		17.9294		0
649.5	6.77197		-4.50342		23.7512		27.4148		25.0288		24.3452		19.9731		27.7341		-32.2698		76.9114		19.3979		17.4756		22.6169		117.219		18.0898		0
650.5	7.19287		-4.76855		24.1003		27.6287		25.3911		24.6411		20.3545		28.2202		-32.0918		77.2502		19.6345		17.8738		22.8767		117.334		18.3901		0
651.5	6.99048		-4.78027		23.8677		27.1899		24.8643		24.4688		20.0181		27.9773		-32.3572		76.7896		19.1667		17.543		22.5491		116.991		17.9187		0
652.5	6.98926		-4.68774		24.0015		27.3083		25.0627		24.624		19.9431		28.325		-32.2305		76.9766		19.6091		17.5796		22.7583		116.974		18.0796		0
653.5	6.7915		-4.57397		23.9199		27.3499		25.0068		24.554		20.0605		28.074		-32.2285		76.9026		19.1692		17.6172		22.5889		116.608		17.6121		0
654.5	6.91772		-4.67993		23.6479		27.5173		24.8435		24.554		20.1145		28.2209		-32.3616		77.0024		19.1125		17.7444		22.6626		116.831		17.9275		0
655.5	6.80493		-4.9375		23.9458		27.4568		24.874		24.3301		20.2117		27.8101		-32.5576		77.2329		18.8701		17.3508		22.4465		116.719		17.8618		0
656.5	6.24561		-5.04932		23.6462		27.3948		24.5701		24.0938		19.7512		27.7083		-32.7166		76.8699		18.8096		17.3494		21.8884		116.501		17.3853		0
657.5	6.35156		-4.72681		23.4556		27.3022		24.5813		24.0474		19.8557		27.7769		-32.686		76.9927		18.9094		17.3562		22.0564		116.396		17.3357		0
658.5	6.48511		-4.5752		23.9185		27.0793		24.959		24.3113		19.9421		27.9768		-32.6726		77.021		18.7344		17.3767		22.1416		116.473		17.6423		0
659.5	6.65332		-4.86987		23.7903		27.189		24.6338		24.429		19.999		27.9355		-32.8792		76.782		18.7878		17.2468		22.1812		116.485		17.416		0
660.5	6.57813		-4.90942		23.9392		26.9324		24.8022		24.4365		19.9077		27.9387		-32.6323		76.7144		18.6536		17.2366		22.0674		116.346		17.5864		0
661.5	6.57202		-4.82446		23.9319		27.0525		24.8708		24.3894		19.832		28.0669		-32.5388		76.4822		18.6941		17.1863		22.2744		116.417		17.6299		0
662.5	6.56909		-4.54077		24.1631		26.9983		24.8672		24.4404		19.7461		27.9578		-32.2888		76.5876		18.6841		17.5859		22.2961		116.729		17.6643		0
663.5	6.5249		-4.71484		24.0054		27.0449		24.571		24.186		19.7898		27.7837		-32.4377		76.2849		18.7336		17.281		22.3472		116.718		17.9829		0
664.5	6.46069		-4.64478		23.8169		27.2922		24.6951		24.6011		19.8613		28.0413		-32.6335		76.6594		18.7805		17.2925		22.5271		117.252		17.9114		0
665.5	6.58618		-4.32642		24.1563		27.3303		24.6631		24.4519		19.9038		28.1089		-32.6804		77.1079		18.8831		17.6487		22.4446		117.549		17.6118		0
666.5	6.77856		-4.32178		24.4448		27.6265		24.7627		24.4688		19.5195		28.1543		-32.7109		77.116		18.7314		17.7139		22.3875		117.021		17.1238		0
667.5	6.85181		-4.2085		24.377		27.428		24.8372		24.27		19.3862		28.2112		-32.7202		77.3123		18.8069		17.5923		22.5493		116.915		17.1628		0
668.5	6.78394		-4.35474		24.1907		27.2549		24.6123		24.2964		19.801		28.1108		-32.7224		77.269		18.7085		17.4324		22.4331		116.705		16.9551		0
669.5	6.93921		-4.2937		24.1436		27.3318		25.0203		24.281		19.8301		28.1543		-32.5256		77.4207		18.7322		17.4619		22.3538		116.808		17.3281		0
670.5	7.0144		-4.22266		24.1733		27.3518		24.8535		24.3196		19.6636		27.8667		-32.5195		76.9819		18.6392		17.5518		22.2969		116.64		17.2646		0
671.5	7.26001		-4.19434		24.2468		27.5974		25.24		24.5828		19.9517		28.0657		-33.2222		77.2056		18.8643		17.8452		22.4714		116.84		17.9402		0
672.5	7.01196		-4.05151		24.3882		27.2988		25.0649		24.6716		19.9941		28.3494		-33.2056		77.3684		18.9514		17.7151		22.4072		116.746		17.6699		0
673.5	6.89014		-4.25879		24.5105		27.5767		24.8835		24.6125		19.8184		27.8228		-33.5146		77.1475		18.8745		17.4253		22.3245		116.792		17.6543		0
674.5	7.07251		-3.97363		24.7546		27.7542		25.1223		25.0291		20.3164		28.5923		-32.9087		77.438		18.9243		17.6416		22.7566		116.991		18.1631		0
675.5	7.19043		-3.91528		24.5928		27.449		25.1025		25.0679		20.2996		28.5608		-32.9854		77.2559		19.1008		17.6895		22.303		116.955		17.9902		0
676.5	6.66089		-4.23975		24.2024		27.3105		24.6016		24.7756		19.7341		28.0894		-33.1011		76.8591		18.5598		17.5969		21.8904		116.777		17.3555		0
677.5	6.93872		-4.03198		24.1743		27.5725		24.8306		24.8901		19.6069		28.1418		-33.3191		77.1147		18.9143		17.7815		21.6272		116.758		17.5696		0
678.5	6.91943		-4.19751		24.2612		27.5005		24.5171		24.7734		19.5916		28.2759		-33.4685		77.2747		18.8098		17.6274		21.8049		116.638		17.4993		0
679.5	6.85498		-4.14111		24.3276		27.4526		24.718		24.8779		19.875		28.4048		-33.1968		77.342		18.9636		17.6799		22.064		116.851		17.5544		0
680.5	6.89526		-4.39624		24.3015		27.1616		24.3982		24.5645		19.9607		28.3655		-33.2612		77.1833		19.0159		17.5808		21.8447		116.594		17.4326		0
681.5	6.95898		-4.24268		24.2207		27.4292		24.8325		24.856		20.0781		28.345		-33.2456		77.4719		19.0808		17.5901		22.0566		116.833		17.5012		0
682.5	6.82202		-4.65698		23.9246		26.9453		24.407		24.3003		19.6851		28.0298		-33.6946		76.6772		18.7317		17.2471		21.9258		116.485		16.8462		0
683.5	6.02563		-5.01807		23.5276		26.7783		24.084		23.8176		19.27		27.7451		-34.0759		76.1438		18.0063		17.2493		21.918		115.878		16.8857		0
684.5	6.23218		-4.97095		23.6218		27.1873		24.2588		24.395		19.5232		27.8699		-33.928		76.7024		18.5015		17.2231		21.7673		116.119		16.7625		0
685.5	6.61304		-4.91284		23.8386		27.2649		24.4365		24.4236		19.8796		27.8616		-33.8181		76.6021		18.7361		17.4836		22.0256		116.02		17.0305		0
686.5	6.48926		-4.96069		24.0906		27.386		24.5146		24.3645		19.6133		27.8799		-33.627		77.124		18.5193		17.3813		21.4976		116.368		17.3611		0
687.5	6.49097		-5.16919		23.541		27.2441		24.4382		24.1531		19.7148		28.0618		-34.1741		76.8923		18.791		17.385		21.7422		116.088		17.0688		0
688.5	6.40088		-5.05469		23.5037		26.7395		24.0122		23.7705		19.4192		27.9226		-34.4167		76.9534		18.6289		17.2454		21.239		115.693		16.9778		0
689.5	6.34521		-5.04712		23.6396		27.1702		24.3687		24.2048		19.4255		28.0327		-33.9509		76.7583		18.4534		17.4756		21.314		115.686		16.9236		0
690.5	6.56665		-4.94678		23.6719		27.1467		24.5286		24.1233		19.6616		27.7468		-33.7961		76.2344		18.53		17.0596		21.4629		115.507		17.0403		0
691.5	6.53223		-5.02759		23.646		27.3916		24.4795		24.3821		19.7334		27.8599		-33.8955		76.1091		18.885		17.1611		21.6145		115.78		17.0078		0
692.5	6.3501		-5.23462		23.28		27.0645		24.542		24.1594		19.668		27.782		-33.7031		75.4932		18.5525		17.0029		21.4915		115.764		16.7507		0
693.5	6.61914		-5.52441		23.6335		27.0024		24.6023		24.252		19.575		27.939		-33.6262		75.2847		18.5442		17.3572		21.4575		115.765		16.5796		0
694.5	6.85229		-4.9104		23.8677		27.1497		24.6997		24.7124		19.9729		28.0969		-33.186		75.4919		18.6711		17.5352		21.4531		116.214		16.645		0
695.5	6.89111		-4.61328		23.7896		27.1907		24.448		24.4302		19.9639		27.9409		-33.1465		75.53		18.731		17.4382		19.0139		115.771		16.8682		0
696.5	6.77588		-4.75952		23.7002		27.094		24.4822		24.4512		20.1436		28.0715		-33.1682		75.6345		18.812		17.373		16.8025		115.751		16.7585		0
697.5	6.65942		-5.05005		23.8716		27.4548		24.5405		24.6135		20.1218		28.2803		-33.0676		75.8354		18.7993		17.9575		25.9365		115.906		16.8342		0
698.5	7.02832		-4.56934		24.4124		27.8591		24.9468		24.9436		20.5149		28.844		-32.7693		76.2393		19.1143		18.3086		-0.598389		116.295		17.2263		0
699.5	6.89673		-4.26221		24.3716		27.9885		25.0564		24.9985		20.543		28.8457		-32.6636		76.0974		19.2336		18.3223		-39.1128		116.285		17.1841		0
700.5	7.11719		-4.4895		24.4822		27.8708		24.9045		24.8354		20.7341		28.3997		-33.1326		76.0552		19.2695		18.5046		-21.3833		116.347		17.2463		0
701.5	6.91699		-3.91406		24.4355		27.6309		24.8945		24.6978		20.5974		28.7224		-32.9185		75.8997		19.2776		18.3147		-2.92432		116.369		17.2485		0
702.5	7.2356		-4.2312		24.3462		28.0581		24.9084		24.6365		20.6672		28.9514		-32.8999		76.2168		19.3711		18.5168		-1.07617		116.419		17.0562		0
703.5	7.23267		-3.99243		24.5803		27.939		24.8274		24.7974		20.6753		28.8757		-32.7996		76.4312		19.3064		18.5046		-0.582275		116.422		17.2024		0
704.5	7.5686		-3.98511		24.6875		28.1335		25.1855		25.0969		20.7466		29.1768		-32.6846		76.2363		19.3848		18.7471		-0.341064		116.677		17.1033		0
705.5	7.22632		-4.10718		24.4976		27.9219		25.2327		24.897		20.5793		28.8481		-32.9351		76.2778		19.2427		18.6687		-0.543945		116.413		17.2817		0
706.5	7.63477		-3.69849		25.0281		28.2361		25.6555		25.5588		21.0989		29.0691		-32.5803		76.5598		19.3962		18.6848		0.0473633		116.96		17.4583		0
707.5	7.80493		-3.6731		24.8567		28.7231		25.9795		25.6272		21.3171		29.2017		-32.2263		77.2261		19.6196		19.2581		0.48999		117.1		17.6919		0
708.5	8.36426		-3.48975		25.2952		28.9238		25.8547		25.9116		21.2427		29.5413		-32.095		77.3264		19.8787		19.2429		0.697266		117.031		17.6006		0
709.5	7.65527		-3.63159		25.1665		28.688		25.8887		25.5618		21.1069		29.1919		-32.4507		77.2065		19.6685		18.8921		0.281982		116.761		17.4753		0
710.5	7.84399		-3.47095		25.1223		28.7253		25.7454		25.6401		21.1909		29.3872		-32.6248		77.2646		19.5378		18.8813		0.387451		116.905		17.3523		0
711.5	7.69702		-3.55811		24.9543		28.614		25.8745		25.3179		21.0283		29.4895		-32.6736		76.792		19.8381		18.8701		0.325439		116.73		17.4167		0
712.5	7.6499		-3.64185		25.0051		28.6096		25.7163		25.5596		20.9595		29.5894		-32.5354		76.4258		19.5559		18.5151		0.52832		116.575		17.1833		0
713.5	7.86279		-3.82495		25.1194		28.9087		25.9783		25.7571		21.0325		29.7368		-32.4995		76.9224		19.5701		18.7036		0.720459		116.566		17.364		0
714.5	7.79712		-3.39063		25.0059		28.8921		25.9983		25.7859		21.1221		29.8481		-32.3137		77.0527		19.7576		18.8721		0.94043		116.913		17.5012		0
715.5	7.27051		-3.68237		24.4849		28.7007		25.4133		25.5347		20.8977		29.5337		-32.842		76.7568		19.0469		18.5232		0.374512		116.594		17.1223		0
716.5	7.51465		-3.3418		24.6763		28.8101		25.6475		25.4294		21.2107		29.7522		-32.7546		77.001		19.3245		18.6658		0.853516		116.625		17.1821		0
717.5	7.198		-3.96973		24.4451		28.249		25.4543		25.0991		20.886		29.5557		-33.0916		76.5391		18.9597		18.4993		0.634277		116.346		16.8596		0
718.5	7.67334		-4.08936		24.7405		28.481		25.4912		25.104		20.9058		29.5811		-32.866		76.3726		19.1838		18.1931		0.887695		116.404		16.8955		0
719.5	7.10083		-4.03735		24.3201		28.1509		25.1931		25.0132		20.6113		29.0825		-33.3418		76.3367		18.9265		17.4519		0.22998		116.097		16.2886		0
720.5	7.17969		-3.83936		24.229		28.0051		25.3782		24.9514		20.6875		29.083		-32.9163		76.3799		18.6475		17.2234		-0.52124		115.924		16.3728		0
721.5	7.3606		-3.7373		24.4395		28.1992		25.5615		24.7927		20.8408		28.9348		-33.0657		76.1646		18.969		17.449		-0.47876		115.704		16.4995		0
722.5	7.4021		-3.46631		24.8342		28.2839		25.8083		25.3989		21.1077		29.1543		-32.7637		76.5354		19.1079		17.6763		-0.516357		115.936		16.917		0
723.5	7.65674		-3.61792		25.1035		28.7725		25.9194		25.4636		21.0852		29.5264		-32.8958		76.675		19.4368		17.7886		-0.312988		116.206		17.0908		0
724.5	7.80029		-3.67456		25.1018		28.6875		25.761		25.4563		20.9966		29.5916		-33.093		76.522		19.3889		17.8423		-0.0705566		116.355		17.0161		0
725.5	8.00122		-3.78467		25.1021		28.8433		25.728		25.5107		21.0396		29.5698		-32.6724		75.8545		19.2795		17.8135		-0.340576		116.421		16.9604		0
726.5	8.03931		-3.64111		25.126		28.7559		25.9307		25.5942		21.0747		29.7693		-32.8018		75.9714		19.3		18.0339		-0.425049		116.413		16.8245		0
727.5	7.75928		-3.87256		25.2278		28.7527		25.7529		25.5781		20.6978		29.7317		-32.7549		75.8289		19.3809		18.0835		-0.289551		116.203		16.6958		0
728.5	8.08936		-3.62183		25.0669		28.9985		26.1033		25.5635		21.0278		29.9121		-32.8071		75.8179		19.5078		18.1379		-0.184814		116.19		17.0359		0
729.5	8.11182		-3.4917		25.0249		29.0581		26.0388		25.5845		20.9192		29.6628		-32.7363		76.1543		19.5715		18.1523		0.0385742		115.869		16.9541		0
730.5	8.25171		-3.05957		25.7102		29.3518		26.4934		25.8511		21.2048		30.1606		-32.22		76.8315		19.75		18.4761		0.0871582		116.213		17.2205		0
731.5	8.06812		-3.12378		25.699		29.0132		26.1968		25.665		21.2874		30.1091		-32.6255		76.5261		19.749		18.2339		-0.196777		116.304		16.8618		0
732.5	7.61475		-3.47412		25.4072		28.5798		25.9155		25.2559		20.9858		29.4565		-32.8088		76.2627		19.4302		18.0447		-0.501953		116.001		16.4399		0
733.5	7.62427		-3.46777		25.2444		28.5835		25.9956		25.095		20.9619		29.4392		-32.6885		76.0444		19.5847		17.9683		-0.649902		115.909		16.7048		0
734.5	7.54248		-3.90039		25.1165		28.6746		25.6704		25.3352		20.9578		29.4685		-32.8567		75.8257		19.2678		17.6335		-0.709961		115.042		16.2834		0
735.5	7.64209		-3.53613		25.0859		28.8223		25.6926		25.3352		21.0667		29.3154		-32.4871		76.0605		19.7297		17.9897		-0.641357		115.321		16.332		0
736.5	7.60156		-3.97266		25.1599		28.5916		25.5789		25.1919		21.281		29.1948		-32.5564		75.7917		19.4294		17.929		-0.164551		115.506		15.9792		0
737.5	7.5686		-4.02832		25.1404		28.603		25.4778		24.8679		21.1384		29.1277		-32.8098		75.8782		19.2849		17.7153		-0.453369		115.325		16.0793		0
738.5	7.65259		-4.12085		25.1453		28.501		25.5063		25.3972		20.9639		29.4216		-32.7146		76.1575		19.344		17.5613		-0.695068		115.4		15.7593		0
739.5	8.37378		-3.52588		25.4226		28.9529		25.8196		25.5066		21.2366		29.7012		-32.6033		76.6687		19.7002		18.2883		-0.4021		115.776		16.053		0
740.5	8.20117		-3.46265		25.5676		28.9456		26.0981		25.5708		21.6108		29.8752		-32.4373		76.7681		19.7437		18.2727		-0.30835		115.914		16.3516		0
741.5	8.08545		-3.48755		25.7864		28.7292		26.0208		25.6094		21.5862		29.7507		-32.4851		76.6904		19.5408		18.1033		-0.271484		115.579		16.4497		0
742.5	7.56616		-4.09326		25.2803		28.47		25.6326		25.3733		20.9587		29.3818		-32.8645		76.1912		19.5293		17.7073		-0.848633		115.079		16.0608		0
743.5	8.073		-3.52417		25.7729		28.7507		25.9905		25.916		21.3953		29.8252		-32.2671		76.6921		19.9597		18.2449		-0.286133		115.649		16.3154		0
744.5	8.19165		-3.53369		25.5679		28.7676		26.2847		25.8325		21.3469		29.8203		-32.2092		76.5566		19.7563		18.1606		-0.0175781		115.351		16.2771		0
745.5	7.91162		-3.73828		25.2363		28.2537		25.9285		25.4316		21.1692		29.2869		-32.6365		76.47		19.5342		17.6907		-0.275635		114.829		16.0322		0
746.5	7.78735		-3.94678		24.98		28.325		25.6033		25.2603		21.1428		29.5105		-32.7805		76.4658		19.9771		17.843		-0.418701		114.68		15.6255		0
747.5	7.65918		-3.80737		24.9521		28.2493		25.8884		25.1721		21.4902		29.585		-32.5793		76.3855		20.7939		17.6711		-0.18042		114.529		15.769		0
748.5	8.08789		-3.18481		25.3892		29.0007		26.5764		25.4612		21.5261		29.8391		-32.4897		76.7642		21.2451		18.3804		0.0490723		114.821		16.3525		0
749.5	7.97925		-3.16675		25.5354		28.7544		26.5081		25.2366		21.8235		29.9502		-32.2397		76.6609		21.1755		18.3032		-0.0976563		114.695		16.2627		0
750.5	8.24023		-3.3645		25.7097		28.9402		26.3467		25.0991		21.7139		29.7302		-32.1924		76.5032		21.2136		18.3337		-0.273193		114.879		16.2063		0
751.5	7.90601		-3.57764		25.2637		28.6182		26.4111		24.9763		21.6453		29.3616		-32.291		76.2527		21.0747		18.1099		-0.533936		114.394		16.0076		0
752.5	8.2478		-3.27271		25.6279		28.7002		26.8943		25.1975		21.6777		29.9148		-32.2334		76.3582		21.1626		18.3037		-0.402832		114.825		16.238		0
753.5	8.04102		-3.28027		25.4272		28.7319		26.6677		25.2581		21.8396		29.751		-32.4011		75.9656		21.105		17.949		-0.614258		114.81		16.6619		0
754.5	8.23389		-3.24976		25.5417		28.8369		26.5342		25.2209		22.0527		29.9395		-31.7017		76.4785		21.1663		18.2717		-0.589844		114.748		16.5588		0
755.5	8.58594		-2.88257		25.9526		29.3662		26.8301		25.6604		22.2185		30.1047		-31.5317		76.7034		21.4849		18.5403		-0.343506		115.118		16.9146		0
756.5	8.18896		-3.33423		25.4155		28.9832		26.6724		25.061		21.9622		29.7502		-32.2786		76.4976		21.0208		18.0024		-0.425781		114.656		16.2468		0
757.5	8.47852		-2.90527		25.8149		29.0566		26.9639		25.2271		22.3796		30.1343		-31.8142		76.9375		21.1819		18.4053		-0.5354		115.224		16.4993		0
758.5	8.57544		-2.78687		25.9453		29.4272		27.4741		25.6587		22.5278		30.175		-31.5713		77.0188		21.3711		18.6658		0.181885		115.371		16.9897		0
759.5	8.66431		-2.7124		26.1963		29.6311		27.2996		25.4971		22.688		30.4504		-31.4846		77.2466		21.624		18.6638		0.0849609		115.188		17.1995		0
760.5	8.86401		-2.63965		26.1606		29.4448		27.1682		25.3293		22.6511		30.7134		-31.7029		77.0063		21.5083		18.688		-0.17041		115.393		17.2888		0
761.5	9.09375		-2.63306		26.3743		29.3638		27.5789		25.5415		23.0657		30.7947		-31.4783		77.3689		21.6838		19.084		0.259766		115.586		17.4236		0
762.5	8.88159		-2.45679		26.5166		29.6301		27.4915		25.6716		22.8149		30.8975		-31.325		77.1907		21.2307		18.7822		-0.0708008		115.525		17.4272		0
763.5	8.83447		-2.66089		26.6084		29.2312		27.4539		25.3132		22.7271		30.825		-32.1418		77.1233		21.042		18.6748		-0.352539		115.458		17.2241		0
764.5	8.54907		-2.71045		26.6907		29.0369		27.5515		25.3003		22.72		30.6509		-33.1187		76.8594		21.2944		18.6963		-0.493896		115.141		16.8779		0
765.5	8.83203		-2.29785		26.5076		29.2056		27.5298		25.2651		22.6484		30.605		-33.394		76.9792		21.303		18.573		-0.416748		115.14		16.7427		0
766.5	8.49487		-2.56226		26.2964		29.1277		27.3889		25.291		22.4963		30.5544		-33.4763		77.1887		21.1267		18.571		-0.799561		115.189		16.7849		0
767.5	8.55005		-2.70044		26.0359		28.9541		27.2556		25.0864		22.4951		30.5168		-33.6621		76.9333		21.2798		18.1108		-1.02515		115.138		16.6626		0
768.5	8.60913		-2.83179		26.3533		28.9978		27.2761		25.3474		22.3013		30.2522		-33.3467		77.189		21.3215		18.3977		-1.03174		115.489		16.6414		0
769.5	8.84473		-2.68091		26.2681		28.7952		27.0513		25.4709		22.2585		30.4963		-33.2639		77.2183		21.3806		18.4001		-1.33008		115.656		16.6018		0
770.5	8.52881		-2.3623		26.0901		28.9412		26.9951		25.3535		22.6665		30.5291		-33.3723		77.252		21.2495		18.3748		-1.57202		115.394		16.894		0
771.5	8.78491		-2.35986		26.5586		28.9446		27.1685		25.2527		22.0967		30.6833		-33.2427		77.0266		21.2622		18.3589		-1.74365		115.729		15.6404		0
772.5	7.67944		-0.47998		23.5457		28.9551		26.5586		26.8721		20.1519		30.4126		-33.3098		78.3352		19.7207		17.6848		-3.2959		114.24		14.9443		0
773.5	3.14404		-7.9856		24.8735		32.7227		22.9705		19.5928		22.5378		26.5486		-38.2112		73.8108		18.0645		17.6152		-5.13892		112.65		16.4487		0
774.5	4.33716		-7.6123		24.8606		33.7397		15.4924		20.074		22.1711		26.1411		-37.813		71.9067		18.1428		17.2463		-7.89771		111.638		16.8689		0
775.5	3.06104		-7.0249		22.3054		31.8452		14.6802		19.9358		19.4688		25.0129		-38.728		72.4807		16.1846		16.1338		-13.9951		109.459		16.2803		0
776.5	1.62207		-6.64136		21.1882		30.7241		13.4592		20.8228		17.5984		23.9888		-39.0371		79.5088		14.6316		15.0398		-17.0825		107.33		15.7288		0
777.5	0.623535		-7.03906		20.4871		30.4148		13.9937		20.6497		16.8679		23.8987		-39.7473		83.2212		13.7463		14.5566		-19.7271		105.15		14.8823		0
778.5	0.0952148		-6.74146		20.7319		30.1841		13.8511		20.7849		17.2495		24.1587		-39.6165		84.936		13.7971		13.8064		-21.1316		104.07		14.7874		0
779.5	0.0639648		-7.47974		22.283		29.4565		13.218		19.605		19.4851		23.9761		-40.0654		84.6912		14.7295		14.6169		-20.9363		104.818		14.3088		0
780.5	16.9871		13.5671		35.8643		50.6721		34.9751		41.1902		33.3054		46.7888		-17.1357		104.671		33.8721		26.1091		-16.063		115.102		21.8662		0
781.5	-3.88354		8.79395		29.261		39.5784		26.6838		33.7874		27.1538		38.4832		-20.7637		89.4709		26.6953		27.1467		-14.6631		107.321		25.9382		0
782.5	2.81616		-0.106201		24.7156		34.251		22.6038		27.1079		21.3679		29.1494		-29.8701		91.2078		25.1973		22.3975		-10.7825		111.864		20.6521		0
783.5	10.0522		2.55933		24.7639		36.6355		26.3103		31.1941		21.1536		30.3689		-28.4949		97.4739		24.2449		22.342		-7.42847		112.715		19.4824		0
784.5	10.2869		1.01392		24.7468		35.1772		27.2271		31.7261		22.7119		30.189		-28.9534		97.2244		23.8564		23.9153		-5.25391		113.401		18.8147		0
785.5	9.75073		-0.0495605		24.5535		33.6638		26.6848		30.4507		21.9397		29.3914		-30.3132		96.0898		23.4829		24.5969		-3.37866		113.318		18.4524		0
786.5	9.62573		-0.210449		24.603		33.1838		26.9473		30.3428		21.8589		28.8923		-30.5154		95.7263		23.5579		24.8547		-2.52686		114.013		18.3347		0
787.5	9.25586		-0.941895		24.2827		32.7175		26.5486		29.1294		21.4163		28.1089		-31.1292		94.8608		23.2942		24.4299		-3.08325		113.895		17.7317		0
788.5	9.49292		-1.30005		24.9968		32.9097		26.1797		28.5417		20.9785		28.4727		-30.7178		94.9507		23.2927		24.6189		-2.72046		113.992		17.24		0
789.5	9.57715		-1.08545		23.5349		33.1047		25.8811		28.6101		20.9397		28.2202		-30.6628		95.0952		23.2087		24.2925		-3.11523		113.787		16.0383		0
790.5	10.1433		-0.149414		23.552		33.5295		26.6553		29.1323		21.8171		28.0891		-30.0859		95.9885		23.7036		24.6902		-2.74146		114.773		16.499		0
791.5	10.3232		-0.101074		24.0686		33.9604		26.9976		29.4031		21.9666		27.8044		-29.8044		96.2898		24.031		25.1042		-2.47339		114.971		16.9055		0
792.5	10.3315		-0.767578		24.0459		33.9094		26.8767		29.5515		22.3574		27.8354		-29.9216		96.1584		24.4153		24.6057		-2.57495		114.847		16.8052		0
793.5	9.84595		-1.9436		23.7737		33.6057		26.5979		28.8262		22.75		27.4565		-30.3337		95.303		24.1682		24.104		-3.11255		114.574		16.2258		0
794.5	9.8335		-2.11523		23.9407		33.5771		26.717		29.043		23.8804		27.0088		-30.3494		95.552		24.1641		23.9121		-3.54663		114.619		16.4836		0
795.5	9.53198		-2.25366		23.77		33.8062		26.3398		28.646		23.9456		21.5105		-31.407		94.9375		23.8176		23.366		-3.62598		114.022		16.3464		0
796.5	9.81348		-6.90186		24.0083		34.0164		26.6677		28.9094		24.0317		14.7876		-32.4597		95.0071		24.0901		23.5088		-3.54541		114.133		16.6992		0
797.5	9.54761		-13.6917		23.8875		33.9846		26.2666		28.8748		23.8523		12.127		-32.4866		95.0037		23.9893		23.1099		-4.19849		114.083		16.2971		0
798.5	9.35034		-15.625		23.8149		33.8826		25.9897		28.5786		23.6272		9.98755		-32.7292		94.7979		23.6887		22.8386		-3.99219		114.052		15.3647		0
799.5	9.16357		-15.2854		23.5989		33.9451		25.7754		28.4873		23.5		10.0195		-32.6489		94.5654		23.8171		21.916		-4.2793		113.662		15.5347		0
800.5	9.06592		-15.4551		23.7002		33.9148		25.9431		28.5896		23.5283		9.70386		-32.5527		94.4778		23.6057		21.106		-4.07666		113.782		15.498		0
801.5	9.17017		-15.5967		23.8757		33.6995		26.0886		28.606		23.5933		8.44946		-31.8987		94.6123		23.8413		19.4736		-4.15381		113.634		15.4749		0
802.5	8.95703		-16.0767		22.9763		33.2351		25.3396		28.0127		23.0256		7.58105		-32.4932		94.1743		23.3613		17.5237		-5.0271		113.068		15.0884		0
803.5	8.57544		-16.3225		22.8809		32.7986		24.7246		27.7117		22.4468		7.10156		-32.4023		93.9067		22.9976		14.2324		-5.31812		112.811		14.9937		0
804.5	8.71118		-16.4656		22.9089		32.9985		24.8105		27.7046		22.4167		7.09375		-32.5007		93.9465		22.9722		15.1189		-5.44873		112.677		15.0098		0
805.5	8.98486		-16.468		22.9397		33.2129		24.887		27.5608		22.3523		7.33398		-32.1819		93.8687		23.2161		3.65552		-5.19116		112.56		14.7932		0
806.5	8.94287		-17.0466		22.7778		32.8191		24.6279		27.5737		22.0327		7.45532		-32.3594		87.7329		23.0352		-5.99683		-5.72461		112.092		14.6648		0
807.5	8.74756		-17.3081		23.1943		32.8223		24.8154		27.6001		21.998		7.86792		-32.127		87.3823		23.1333		-25.5442		-5.81055		112.162		14.6069		0
808.5	8.42896		-17.8103		23.2083		32.8066		24.9116		27.2822		21.8962		7.60107		-31.6272		86.9097		23.1868		-22.0142		-5.97754		112.197		14.4995		0
809.5	7.16138		-18.2998		22.8833		32.177		24.0278		26.8728		21.3862		7.01343		-31.8945		88.0571		22.8203		-21.3267		-6.17651		111.749		13.8452		0
810.5	5.68701		-18.4065		22.519		32.2256		23.8118		26.5896		21.1946		6.81812		-31.6499		87.7441		22.4712		-21.5911		-6.76855		111.291		13.96		0
811.5	5.99243		-18.5559		22.3237		32.1504		23.9102		26.6338		21.0571		6.7771		-31.3955		87.8491		22.4392		-21.533		-6.58521		111.563		14.1726		0
812.5	6.63159		-18.4485		22.5459		32.293		23.8662		26.446		21.0957		6.26929		-31.0684		87.5176		22.5823		-21.2192		-6.9375		111.396		13.9917		0
813.5	6.43042		-18.5984		22.3088		32.0042		23.6343		26.4089		21.0808		6.16406		-31.5964		87.4487		22.2559		-21.6313		-7.77979		111.126		13.7263		0
814.5	6.84473		-18.6489		22.3928		31.8821		23.4624		26.6013		21.2554		6.41187		-31.3853		87.248		22.135		-21.2927		-7.73584		111.064		14.1062		0
815.5	6.27393		-18.791		22.3721		31.439		23.4873		26.3738		20.75		5.08423		-31.4353		87.022		21.8201		-21.6384		-7.39551		110.753		13.9482		0
816.5	6.15649		-19.0039		22.5371		31.6484		23.6519		26.2297		20.7996		3.88647		-31.3135		87.1233		22.1531		-22.0242		-7.26611		110.656		13.5151		0
817.5	6.02515		-18.8682		22.3987		31.6384		23.9382		26.5925		21.1509		2.91504		-30.9624		87.1658		21.9475		-21.5903		-7.27393		110.566		13.4136		0
818.5	5.95752		-19.4207		22.426		31.8931		23.8855		26.2542		20.8455		2.7666		-30.8916		87.2373		22.2043		-21.9246		-6.99194		110.508		13.2913		0
819.5	5.57104		-19.4504		22.3872		31.5796		23.4658		26.1743		20.8423		3.08887		-32.6416		86.9248		21.8062		-22.22		-6.87134		110.208		13.0903		0
820.5	5.12646		-19.522		22.2671		31.2009		23.2197		26.1021		20.4714		5.27612		-34.884		86.9397		21.5913		-22.1404		-6.7478		109.987		12.7305		0
821.5	5.35571		-19.1812		22.5889		31.7351		23.9604		26.3867		20.6787		9.86182		-36.6716		87.2761		22.0708		-21.6338		-6.48364		110.502		13.0076		0
822.5	6.26758		-18.0554		23.1333		32.6943		24.9297		27.5366		21.5422		11.3967		-36.7278		88.4229		23.2744		-20.6479		-5.33423		111.567		13.8818		0
823.5	6.66235		-17.5859		23.9338		33.0315		25.429		27.8867		22.1267		12.2847		-36.9629		88.6853		23.7979		-20.2986		-4.75757		112.049		14.6677		0
824.5	6.57202		-17.6826		24.011		33.0234		25.4204		27.7483		22.2937		14.3696		-37.3525		88.3992		23.7251		-20.4961		-4.93896		111.794		14.4475		0
825.5	6.46875		-17.7305		23.5916		33.0891		25.3032		27.9119		22.3271		14.9854		-37.1641		88.4785		23.6482		-20.6355		-4.86914		111.685		14.0222		0
826.5	6.38159		-17.8877		23.5544		33.312		25.2292		28.0061		22.2073		15.2292		-37.4685		88.4724		23.8687		-20.8123		-5.01514		111.819		13.8057		0
827.5	6.34839		-17.7998		23.7634		33.1099		25.1226		28.0825		22.4036		15.1733		-37.1907		88.4385		23.8274		-20.8384		-5.17749		111.558		14.0164		0
828.5	6.25488		-17.7588		23.7061		33.1458		24.9614		27.856		22.4138		15.6426		-37.2332		88.4761		23.5562		-21.0117		-5.36499		111.472		13.7666		0
829.5	6.42114		-17.6272		23.8784		33.4141		25.2039		28.178		22.5386		16.3977		-36.7971		88.4712		23.718		-20.7854		-5.10205		111.459		14.0249		0
830.5	6.41479		-17.6675		23.9814		33.1204		25.4839		28.2917		22.5361		16.2751		-36.4314		88.5186		23.8765		-21.5408		-5.45825		111.588		13.9104		0
831.5	6.5896		-17.2571		23.6548		33.262		25.2844		28.3569		22.5295		16.3433		-36.3813		88.4827		23.821		-21.5273		-5.28662		111.457		14.2712		0
832.5	6.17871		-17.4685		23.4929		33.2456		24.9651		28.4385		22.5076		15.8691		-36.4741		88.5581		23.7527		-21.3652		-5.59351		111.338		14.303		0
833.5	6.06128		-17.7678		23.5374		33.3071		24.8853		27.9551		22.1306		15.2793		-36.6587		88.4087		23.5176		-21.4956		-5.92017		111.498		14.3176		0
834.5	6.30615		-17.1536		23.9165		33.3599		25.373		28.5576		22.7012		15.3606		-36.1206		88.8289		24.2114		-20.917		-5.5166		111.564		14.4988		0
835.5	6.76318		-17.1995		24.0317		33.8286		25.6062		28.2678		22.7502		14.7466		-35.9124		88.7087		24.0601		-20.8354		-5.18213		111.525		14.645		0
836.5	6.69116		-18.5408		24.1606		33.7983		25.3547		28.4658		22.9731		14.5095		-35.9714		88.918		24.3723		-20.4019		-4.88184		111.803		14.6777		0
837.5	6.55322		-21.0356		24.0266		33.3457		25.4314		28.1145		22.76		13.9143		-35.7502		88.5142		24.0334		-20.8135		-5.92676		111.482		14.4153		0
838.5	6.36816		-21.3115		24.1289		33.3254		25.3481		28.2847		22.7495		13.3271		-35.6816		88.488		24.0891		-20.5745		-6.35083		111.531		14.6885		0
839.5	6.20972		-21.3203		23.9856		33.2927		25.1868		28.1592		22.6855		13.2036		-35.6182		88.6262		24.041		-20.8167		-6.36255		111.467		14.5098		0
840.5	6.35352		-20.9492		23.8455		33.4731		25.2034		28.437		22.925		12.9922		-35.5471		88.5205		24.3203		-20.801		-6.90771		111.42		14.5125		0
841.5	6.19702		-21.2295		23.803		33.3208		25.4629		28.4663		23.041		12.4668		-35.5798		88.4453		24.186		-20.7324		-8.99316		111.156		14.1484		0
842.5	6.27002		-21.2898		23.5227		33.2971		25.2708		28.4961		22.978		12.6895		-35.447		88.4565		23.7886		-21.1814		-9.30786		111.294		14.1111		0
843.5	6.42114		-21.2493		23.6743		33.2114		25.2488		28.5193		22.8262		12.6504		-35.7412		88.3408		23.8887		-20.9717		-9.14917		111.107		14.417		0
844.5	6.4082		-21.3342		23.6868		33.3901		25.3613		28.5884		22.6926		12.7512		-35.6677		88.6023		23.7354		-20.7759		-6.37646		111.364		14.2986		0
845.5	6.66089		-20.6777		23.8782		33.54		25.541		28.856		23.0569		13.0203		-35.3767		88.687		24.0334		-20.4104		-5.51367		111.536		14.4902		0
846.5	6.53076		-20.4451		23.9319		33.7026		25.6357		29.0085		23.4011		13.1714		-35.2583		88.718		23.9597		-20.5149		-5.51538		111.582		14.5215		0
847.5	6.15137		-20.6782		23.7175		33.5632		25.3625		28.8733		23.0286		13.0974		-35.4448		88.833		23.5649		-20.4434		-5.52417		111.163		14.2817		0
848.5	5.97217		-21.0679		23.7349		33.2537		25.1216		28.6768		22.9297		12.8533		-35.4409		88.7905		23.6228		-20.7476		-5.67822		111.152		14.1238		0
849.5	6.73779		-20.4583		24.1394		33.9038		25.6433		28.8994		23.134		13.1555		-35.0059		89.0608		24.4324		-20.8433		-4.56299		111.513		14.2764		0
850.5	6.76904		-20.4839		24.5259		33.8894		25.6287		29.1077		23.3445		13.311		-34.7607		89.1731		24.3528		-20.2563		-4.70654		111.25		14.6482		0
851.5	6.35767		-21.0845		24.0381		33.6606		25.4822		28.9141		23.3293		13.22		-34.918		89.2024		24.0054		-20.5291		-4.90503		110.889		14.2661		0
852.5	6.19092		-20.8872		24.1582		33.7861		25.449		28.8279		23.1704		13.1975		-34.9636		89.3132		24.0735		-20.2004		-4.80518		111.241		14.2722		0
853.5	6.77197		-20.6855		24.2185		33.9221		25.5767		29.22		23.0337		13.3706		-34.5864		89.6077		24.2939		-19.877		-4.47021		111.379		14.4653		0
854.5	6.70752		-20.689		24.0823		33.9072		25.4487		29.0503		23.0198		13.3267		-34.6963		89.5708		24.2793		-19.6492		-3.72559		111.085		14.8232		0
855.5	6.8811		-20.5742		24.3271		33.7236		25.4133		29.1118		22.7966		13.27		-34.9666		89.291		24.408		-19.7205		-3.78711		111.117		14.7737		0
856.5	6.89087		-20.6965		24.0508		33.834		25.7117		29.3477		22.6235		13.2271		-34.9507		89.3083		24.5437		-19.6765		-3.30396		111.358		15.0276		0
857.5	7.05835		-20.3831		24.3386		33.9597		26.053		29.7549		22.9934		13.3477		-34.9917		89.5393		24.6511		-19.5598		-3.07642		111.226		14.7612		0
858.5	6.97144		-20.7991		23.9487		33.3716		25.6196		29.2302		22.8643		12.9358		-35.3538		89.2266		24.2039		-19.9026		-3.37988		110.855		14.321		0
859.5	6.75024		-20.77		23.8665		33.2578		25.4216		29.3879		23.1057		12.6812		-35.4668		89.0042		24.1619		-20.0415		-3.47559		110.623		14.3696		0
860.5	6.71045		-20.5498		24.3022		33.6733		25.6753		29.2983		23.5076		13.0354		-35.0447		89.2705		24.2815		-20.0491		-2.48511		110.805		14.5671		0
861.5	6.66895		-20.9507		24.2964		33.3591		25.2666		29.0583		23.3181		12.9534		-35.0466		89.178		23.9988		-20.3706		-1.90479		110.816		14.3496		0
862.5	6.6936		-20.5527		24.4255		33.3264		25.416		29.405		23.3416		12.928		-35.1702		89.4548		24.1169		-20.2178		-1.10376		110.742		14.8225		0
863.5	6.51001		-20.7107		24.3867		33.6252		25.3604		29.0906		23.5054		12.8484		-35.197		89.4146		24.2095		-20.3555		0.162598		111.098		14.9053		0
864.5	6.29639		-20.728		24.4443		33.572		25.1619		29.2197		23.5439		12.6169		-35.1631		89.4197		24.1443		-20.2087		1.14111		110.542		14.541		0
865.5	6.15259		-21.1299		24.0374		33.4326		25.0237		28.811		23.2419		12.3538		-35.5188		89.2078		23.7861		-20.4995		1.41406		110.175		14.0745		0
866.5	6.32861		-21.2754		23.7871		33.5496		25.1396		28.6162		23.1689		12.5789		-35.2625		89.2302		23.6956		-21.1877		2.17822		110.061		14.2004		0
867.5	6.17285		-20.8284		23.9141		33.4021		24.9548		28.3469		23.3645		12.6511		-35.458		88.9326		23.8479		-21.2009		3.29175		109.922		14.0581		0
868.5	6.65771		-21.012		24.0759		33.375		25.3535		28.6699		23.585		12.6682		-35.3328		89.0347		24.2058		-20.9697		4.78955		110.112		14.2883		0
869.5	6.22437		-21.1121		24.0266		33.1633		24.8672		28.4409		23.4126		12.5588		-35.3481		89.0913		23.9309		-21.2046		5.15283		110		14.1628		0
870.5	6.70972		-21.0574		23.9199		33.4973		25.303		28.7175		23.3159		12.9128		-35.2305		89.197		23.9871		-20.7478		5.28467		110.278		14.5337		0
871.5	6.29639		-21.1968		24.1272		33.3992		25.1016		28.8337		23.3435		12.8088		-35.1978		89.2395		23.8618		-21.0039		5.3623		109.947		14.2966		0
872.5	6.32397		-21.1309		24.3618		33.5105		25.0371		28.8184		23.5229		12.8589		-37.7605		89.3684		23.9697		-20.9719		5.69775		109.989		14.5674		0
873.5	6.14624		-21.1687		24.0645		33.1382		25.0242		28.6746		23.2642		12.6663		-39.6563		89.2131		23.7871		-20.8972		6.6687		109.768		14.6526		0
874.5	6.40845		-21.1389		24.0872		33.7244		25.1609		28.6189		23.3403		12.623		-39.4163		88.9177		23.8342		-21.1902		7.73901		109.678		14.5933		0
875.5	6.62354		-20.7952		24.3982		33.7446		25.1411		29.0061		23.2407		13.2288		-37.2043		88.9312		24.063		-20.9634		8.38428		109.98		15.0786		0
876.5	6.32788		-21.0859		24.0232		33.6597		25.0127		28.6875		23.5034		12.9182		-31.1118		88.9307		23.9885		-20.896		8.38281		109.869		14.7781		0
877.5	6.08472		-21.1702		24.1824		33.6575		24.9983		28.6768		23.6787		12.7402		-22.8191		88.9209		24.1196		-21.021		8.18237		109.941		14.3259		0
878.5	6.19751		-21.0496		24.3779		33.7405		25.1367		28.9658		23.7175		12.8411		-24.2219		89.2078		24.5078		-20.9546		8.79858		110.057		14.5046		0
879.5	5.93823		-21.4741		24.248		33.3813		24.4756		28.7209		23.2983		12.4783		-22.531		88.5916		24.0962		-21.4866		8.69995		109.697		14.7271		0
880.5	6.29565		-21.1526		24.1848		33.7959		24.9016		29.0452		23.9241		12.7302		-19.5898		89.1003		24.45		-21.2957		9.15747		110.282		14.7813		0
881.5	6.17212		-21.2107		24.3359		33.7288		24.9385		28.9644		23.6831		12.793		-18.1335		89.0354		24.4329		-21.042		9.38672		109.984		14.8027		0
882.5	6.05493		-21.3613		24.3306		33.3994		24.9971		28.9597		23.385		12.6226		-17.8064		88.8584		24.2761		-21.5098		9.83374		109.954		14.6838		0
883.5	6.10986		-21.3022		24.1572		33.6321		24.7607		28.6699		23.354		12.6021		-18.6814		89.1809		24.3628		-21.2295		11.5208		109.889		14.5667		0
884.5	6.07715		-21.4006		24.0149		33.6338		24.8669		28.8477		23.0613		12.7876		-18.3967		89.0256		24.4893		-21.1721		11.8477		109.734		14.394		0
885.5	6.07983		-20.9438		24.3877		33.8083		25.3208		29.2427		23.6653		12.8269		-15.5339		89.3762		24.6001		-20.6709		12.2336		109.948		14.9233		0
886.5	5.21436		-21.4263		23.5967		32.8635		24.2358		28.104		22.7388		12.0647		-17.7693		88.6069		23.6467		-21.5264		11.2129		109.142		13.6313		0
887.5	2.52808		-24.0649		21.1965		30.667		21.7439		25.7852		20.209		9.5188		-20.8569		86.2024		21.0376		-24.0244		8.9729		106.689		11.2993		0
888.5	3.52515		-22.7256		21.8694		31.2944		22.6863		26.542		21.1563		10.54		-20.0386		86.8447		21.9487		-23.1162		9.90356		107.507		12.1089		0
889.5	3.4021		-21.9104		22.5767		31.8828		23.2322		27.4609		21.9614		10.9385		-19.2085		87.3894		22.6638		-22.3979		10.1741		108.167		12.6895		0
890.5	3.32739		-21.6228		22.7227		32.3726		23.7759		27.6921		21.9395		11.2908		-18.655		87.4612		22.6553		-22.199		10.4417		108.067		13.0896		0
891.5	2.97632		-21.5867		22.5549		32.0493		22.8269		27.5205		21.856		11.2629		-18.4844		87.6143		22.6001		-22.3315		10.7808		108.012		12.9873		0
892.5	3.25879		-21.5576		22.9001		32.1418		22.9895		27.6172		22.0349		11.7634		-17.9392		87.8191		22.5525		-22.0793		10.856		107.656		13.3418		0
893.5	3.19946		-21.5845		22.7798		31.8325		22.6072		27.3579		21.6035		11.2959		-17.6672		87.6436		22.5549		-22.3142		10.5239		107.707		12.925		0
894.5	3.66968		-21.5134		22.7693		32.3398		23.0085		27.969		22.0281		11.3826		-16.48		87.8406		22.6504		-21.9229		10.7729		108.264		13.3855		0
895.5	3.73999		-21.2954		23.207		32.3809		23.1697		28.05		22.0869		11.782		-15.8027		88.2256		23.3142		-21.5647		10.9202		108.333		13.427		0
896.5	3.49243		-21.1226		23.3132		32.656		23.3748		28.0427		22.2898		11.9312		-15.4514		88.3765		23.4626		-21.3928		10.8665		108.377		13.5728		0
897.5	4.03809		-20.7971		23.5881		33.1816		23.5776		28.4592		22.4177		11.9312		-15.2588		88.5791		23.4641		-20.7883		11.3887		108.775		13.7271		0
898.5	4.08789		-20.5874		23.7822		33.5889		23.9189		28.9902		22.658		12.2837		-14.6824		88.8247		23.7559		-20.5073		11.0481		109.239		14.0291		0
899.5	3.94824		-20.6448		23.6997		33.3872		24.0408		28.6057		22.4055		12.3872		-14.5994		88.8489		23.7209		-20.7878		11.1843		109.362		14.0461		0
900.5	4.7334		-19.718		24.6423		34.1921		24.7944		29.3113		23.3354		13.3398		-13.7578		89.542		24.4795		-19.728		11.9197		110.006		14.8071		0
901.5	8.03979		-16.4888		27.5837		37.303		27.8362		32.5474		26.6807		16.4719		-10.4688		92.9707		27.8975		-16.3562		14.6201		113.312		18.2437		0
902.5	6.4668		-17.1714		26.3979		35.9387		26.6077		31.5723		25.6519		14.959		-11.7009		91.7881		26.9602		-17.4624		13.4333		112.056		16.8401		0
903.5	6.09253		-17.6216		25.9944		35.3872		26.0425		30.9707		24.9417		14.46		-12.5498		91.3877		26.2964		-18.0322		12.6143		111.363		16.2302		0
904.5	5.78809		-17.8569		25.8589		35.4285		25.8423		30.783		24.9075		14.1504		-12.7637		91.4402		26.1025		-18.1226		12.2278		111.459		16.4614		0
905.5	6.17822		-18.0747		26.2502		35.5769		26.3796		30.8743		24.8037		14.2517		-12.5063		91.4873		26.1985		-17.78		12.377		111.282		16.3137		0
906.5	6.3147		-17.8025		25.8552		34.917		25.7983		30.7788		24.8364		14.0513		-12.5796		91.2944		26.0969		-18.2305		12.2107		111.143		15.9631		0
907.5	6.64648		-17.9807		25.6633		35.2415		26.0413		31.0022		25.0295		14.1604		-12.4546		91.1665		26.3777		-18.0024		12.1995		111.297		16.3972		0
908.5	6.57202		-18.0171		25.7698		35.3252		25.9141		30.6755		25.0427		14.1743		-12.3794		90.7986		25.9807		-17.9214		12.2395		110.938		16.3923		0
909.5	6.23145		-18.5093		25.6987		35.249		25.6587		30.2854		24.6011		13.9465		-13.1755		90.8755		25.8828		-18.2202		12.0227		111.077		16.1521		0
910.5	6.21924		-18.636		25.5183		35.0022		25.8088		30.1729		24.7825		13.751		-13.2314		90.7427		25.9458		-18.1677		11.8049		110.822		15.9727		0
911.5	5.83716		-18.5449		25.0374		34.8159		25.5483		29.7603		24.6409		13.6763		-13.5547		90.7495		25.8521		-18.3887		11.8474		111.072		16.0188		0
912.5	5.95142		-18.2534		25.3552		34.9932		25.7224		30.0388		24.707		13.9497		-12.9534		90.646		25.6128		-18.2178		11.9451		111.057		15.8416		0
913.5	6.30811		-18.0969		25.6199		35.0601		25.6411		30.1841		24.8975		14.0671		-13.0632		91.2019		25.8921		-17.9456		12.165		111.127		15.9424		0
914.5	6.37012		-17.8625		25.8542		35.0779		26		30.2241		24.8616		14.1807		-13.0752		91.2795		26.1931		-17.7883		12.469		110.958		15.7136		0
915.5	6.3396		-18.1428		25.8911		34.9951		25.7917		30.1011		24.9597		14.395		-13.5647		91.1387		26.0647		-17.9277		12.1938		111.068		15.6572		0
916.5	6.66895		-17.7393		25.8789		34.98		25.9971		30.5029		25.3337		14.6943		-13.4648		91.27		26.2224		-17.533		12.2732		111.022		16.0901		0
917.5	6.81641		-17.6587		26.3391		35.2991		25.9924		30.7842		25.4287		14.7939		-13.1147		91.5073		26.157		-17.3955		12.1792		111.277		16.2104		0
918.5	6.60938		-17.6655		26.1877		35.22		25.9609		30.5637		25.1958		14.4431		-13.5042		91.6636		25.8916		-17.5947		12.1111		111.053		16.0039		0
919.5	6.69629		-17.7212		25.8142		35.0332		26.0476		30.4458		24.885		14.3511		-13.5952		91.3445		25.9695		-17.9392		12.0569		110.587		15.5601		0
920.5	6.71216		-17.5295		25.6165		35.2578		26.0706		30.5115		25.0222		14.2634		-13.4827		91.3152		26.2063		-18.0806		12.2502		110.657		15.2793		0
921.5	6.51636		-17.614		25.6848		35.1289		25.6694		30.5066		24.9788		14.374		-13.5425		91.1189		25.7422		-17.8616		12.2737		110.549		14.9595		0
922.5	6.41626		-17.9382		25.6406		35.1208		25.5688		30.2732		24.9978		14.1396		-14.0427		91.0913		25.7366		-18.1243		12.0642		110.249		14.6313		0
923.5	6.49854		-17.48		26.0774		35.3845		25.6812		30.5278		25.0779		14.1926		-13.6694		91.4036		25.8127		-18.2231		11.9766		110.378		15.0505		0
924.5	6.7019		-17.7922		26.0798		35.2297		25.8435		30.5562		24.9626		14.1782		-13.7283		91.3628		25.9021		-18.1794		11.8721		110.163		14.7976		0
925.5	6.72705		-17.7986		25.8149		35.0391		25.5403		30.3992		24.8806		14.2148		-13.834		91.3523		25.571		-18.1279		11.9463		109.965		14.7402		0
926.5	6.85913		-17.5398		26.1655		35.353		25.5691		30.5398		25.4282		14.6499		-13.4602		91.8833		25.9236		-17.6653		12.3843		110.304		14.8472		0
927.5	6.27026		-17.708		25.9487		35.0427		25.3896		30.2363		25.1948		14.2161		-13.8806		91.2271		25.7144		-18.3113		11.6365		110.036		14.5779		0
928.5	6.479		-17.6914		26.0632		34.8069		25.8965		30.2725		24.9463		14.2307		-13.8408		91.3933		25.5955		-18.1863		9.80493		110.348		14.6155		0
929.5	6.44189		-17.4683		26.3516		34.9685		25.5513		30.2151		25.1462		14.2129		-13.7544		91.2813		25.5857		-18.0889		9.25562		110.099		14.5085		0
930.5	6.3208		-17.5884		25.9233		34.7703		25.446		30.2302		25.1133		13.9939		-13.9409		91.0342		25.3416		-18.0776		7.48633		110.088		14.3506		0
931.5	6.17944		-18.0347		25.6689		34.6965		25.3369		30.3442		25.0093		13.7603		-14.1775		91.1438		25.1409		-18.2415		6.52002		109.802		14.3682		0
932.5	6.02856		-17.6577		25.4949		34.6545		25.6655		30.1599		25.2073		13.9666		-13.9902		91.2971		25.4758		-18.1843		6.14282		110.308		14.4575		0
933.5	6.32446		-17.4153		26.1887		34.7581		25.7783		30.3706		25.2537		14.418		-13.7544		91.7239		25.5901		-17.8198		5.84473		110.393		14.8164		0
934.5	6.40771		-17.5293		25.9753		34.6765		25.5161		30.2903		25.2805		14.052		-13.936		91.3518		25.1809		-18.02		5.6311		110.099		14.8984		0
935.5	6.38379		-17.571		25.9983		35.0479		25.6807		30.3621		25.2295		14.0906		-13.9446		91.0935		25.2126		-17.8584		4.60327		110.3		14.8645		0
936.5	6.47754		-17.4729		26.1318		35.2375		25.9734		30.4927		25.373		14.5891		-13.9968		91.4438		25.4651		-17.3682		3.9856		110.571		15.064		0
937.5	6.53833		-17.1787		26.2134		35.1819		26.2095		30.6594		25.2693		14.5701		-13.5327		91.5149		25.1433		-17.4832		2.97632		110.76		14.9397		0
938.5	6.53687		-17.0251		26.5791		35.2041		26.0942		30.5454		25.5173		14.3621		-13.5542		91.6091		25.2336		-17.5608		2.24072		110.671		15.0671		0
939.5	6.14404		-17.3691		26.3965		35.2651		26.1174		30.7437		25.4929		14.6111		-13.739		91.3704		25.3647		-17.4958		1.26099		110.368		14.7859		0
940.5	6.06543		-17.3823		26.4988		35.042		26.0471		30.667		25.4695		14.4683		-13.6824		91.2415		25.4253		-17.4753		0.699463		110.335		14.8018		0
941.5	6.13574		-17.5159		26.3271		34.9033		25.8347		30.406		25.4133		14.2937		-13.7732		91.293		24.929		-17.7896		0.518066		110.285		14.8223		0
942.5	6.15405		-17.5813		26.3037		35.0073		26.1472		30.7234		25.2939		14.1426		-13.9294		91.3645		25.1187		-17.8044		0.475586		110.128		14.833		0
943.5	6.81714		-16.822		26.6704		35.5225		26.1323		30.9714		25.8501		14.2637		-13.5369		91.6626		25.9507		-17.21		1.01343		110.401		14.9456		0
944.5	6.74561		-16.906		26.6223		35.5537		26.0588		31.0259		25.604		14.6807		-13.363		91.2388		25.5984		-17.521		0.741943		110.664		15.0527		0
945.5	6.89209		-16.3743		26.6255		35.6958		26.3232		31.2898		25.6628		14.7275		-13.2717		91.6587		25.7617		-17.5234		0.972412		110.748		15.3584		0
946.5	6.52148		-16.5925		26.5374		35.5786		26.3276		31.0039		25.8022		14.5686		-13.3892		91.6416		25.5374		-17.1887		0.901855		110.668		15.1135		0
947.5	6.76807		-16.5054		26.5198		35.7412		26.5002		31.0667		25.6968		14.6902		-13.3145		91.6885		25.5779		-17.0442		0.960205		110.636		15.3276		0
948.5	6.75806		-16.147		26.7717		35.824		26.7734		31.3347		26.0984		15.0171		-13.4104		92.21		25.8464		-16.9846		1.12939		110.784		15.5925		0
949.5	7.04663		-16.1165		26.9026		35.6772		26.8179		31.3293		26.2322		15.0669		-13.1909		92.123		26.011		-17.3074		1.0957		110.746		15.5256		0

## Sheet: Supp1-gdTCR2CD1b-endo-sensogram
gd TCR 2-CD1b-endo
4.5	0		3.50525		2.15613		1.43726		0.409424		3.75635		3.3656		1.82019		-0.46936		2.80652		1.92749		4.11707		2.32336
5.5	0		3.70667		1.43103		1.47388		1.12878		3.88916		1.9823		1.90027		-0.292114		2.26074		0.96106		2.16577		0.288818
6.5	0		5.59619		-1.23926		-2.24707		2.65784		3.55603		-1.66956		1.99121		0.602173		3.62854		-3.57324		-2.16614		-5.54236
7.5	0		-3.21423		-0.515381		-1.23694		-5.91479		-3.63416		-0.100708		-4.50952		-8.1665		-3.96143		-3.34741		-2.4137		-6.13184
8.5	0		1.60132		2.14124		1.84045		0.205933		1.75964		1.69934		0.678467		-1.98022		1.6687		-1.00867		-0.0203857		-3.20789
9.5	0		2.08765		3.51697		3.72705		2.99963		4.56494		5.07153		3.63855		1.86572		5.25696		4.28455		4.44751		5.02869
10.5	0		0.833252		2.52954		3.24939		2.23328		3.23999		3.59448		3.31738		1.76111		4.12415		4.16504		2.28809		4.48376
11.5	0		-0.577515		1.04517		1.07483		0.181274		0.70105		-0.122192		0.775269		-0.586426		0.196899		-1.70471		-2.45117		-4.53601
12.5	0		0.343506		0.088623		-0.348999		0.254272		0.821655		-2.11914		0.151855		-1.0376		-0.223389		-3.30432		-3.87659		-6.58496
13.5	0		0.0684814		-0.572021		-0.784546		-0.557373		0.255249		-1.89807		-1.04895		-1.64709		-1.06445		-3.87134		-3.47083		-6.00256
14.5	0		1.02161		-0.326294		-0.313843		0.276611		0.726318		-0.427734		-0.255249		0.174072		-0.000854492		-0.744263		-0.710327		-0.364258
15.5	0		1.09082		-0.105225		0.108887		0.557861		0.992676		-0.0706787		0.0412598		0.488159		0.648438		0.554199		-0.0407715		0.983887
16.5	0		0.909912		0.29248		0.546265		0.596558		1.30408		0.286377		0.397583		0.86084		0.766724		0.472168		0.481201		1.04199
17.5	0		0.53125		0.230591		0.46814		0.531128		1.03174		0.262085		0.239624		0.486816		0.679199		0.827515		0.427979		0.694214
18.5	0		0.271118		0.295776		0.446167		0.172607		0.310181		0.349976		0.17749		0.296143		0.471436		0.711914		0.043457		0.249756
19.5	0		0.226318		0.115479		0.385254		0.271851		0.112549		-0.136719		0.248657		0.235718		0.351074		0.487671		-0.327148		0.0732422
20.5	0		0.23877		0.139648		0.282959		0.269531		0.161865		-0.216064		0.383423		0.226318		0.421753		0.272461		-0.557251		-0.0947266
21.5	0		0.0736084		0.100708		0.144775		0.255127		0.362671		0.289551		0.139771		0.278442		0.213745		0.105713		-0.123535		-0.083374
22.5	0		0.217041		-0.00354004		0.0439453		0.111816		0.0218506		0.222778		-0.156616		0.0991211		-0.243774		0.140991		0.281616		-0.0587158
23.5	0		0.0629883		0.0666504		0.101318		0.0957031		-0.15564		0.03125		0.0911865		0.158691		-0.30835		0.0317383		0.000610352		0.163086
24.5	0		-0.154663		0.209473		0.305542		0.236328		-0.0311279		0.178467		0.135376		0.206421		0.0928955		0.129517		-0.102905		0.404053
25.5	0		-0.242188		0.0474854		0.219727		0.0332031		-0.100586		0.127319		-0.203247		0.118896		0.194092		0.095459		-0.0032959		0.0137939
26.5	0		0.0621338		0.216187		0.00915527		-0.0683594		-0.234985		0.116699		0.0275879		-0.0865479		-0.169189		0.0169678		0.254883		-0.338867
27.5	0		-0.0155029		0.12561		-0.11084		-0.0374756		-0.107666		0.260498		0.273804		-0.175171		-0.00512695		-0.00488281		0.143188		-0.101318
28.5	0		-0.263916		-0.331299		-0.495117		-0.344849		-0.270874		-0.0296631		0.139404		-0.516113		-0.328125		-0.371582		-0.0926514		-0.128174
29.5	0		0.126709		-0.0141602		-0.282593		-0.340454		-0.0974121		0.0427246		0.144897		-0.0130615		-0.191406		-0.00671387		0.16394		0.117554
30.5	0		0.0306396		-0.174316		0.0123291		-0.27771		0.178345		-0.207397		-0.0200195		0.00769043		-0.0916748		0.0432129		0.183105		0.158081
31.5	0		-0.17041		-0.193359		-0.324707		-0.249878		0.0201416		-0.266724		-0.324219		-0.248047		-0.06604		-0.383667		-0.166504		-0.0535889
32.5	0		-0.124878		-0.0955811		-0.357666		-0.0195313		0.0423584		-0.219238		-0.445923		-0.221436		-0.0899658		-0.595581		0.134888		-0.19519
33.5	0		-0.337036		-0.503662		-0.378784		-0.107422		-0.211182		-0.543091		-0.610352		-0.367065		-0.251587		-0.671753		0.167847		-0.124023
34.5	0		-0.0865479		-0.178223		-0.309204		0.0692139		0.197876		-0.158081		-0.119995		-0.138428		0.0632324		-0.386108		0.641602		-0.0626221
35.5	0		-0.0396729		-0.466919		-0.31543		-0.034668		0.173218		-0.535889		0.120605		0.0177002		0.197998		-0.818481		0.202637		-0.268066
36.5	0		0.317261		-0.305176		-0.0189209		0.211792		0.247437		-0.0343018		-0.0653076		0.15686		0.150024		-0.383667		0.84668		0.0678711
37.5	0		0.0462646		-0.402466		-0.255371		-0.137451		0.159546		0.0844727		-0.326294		0.0712891		-0.789185		-0.118896		0.931152		-0.101807
38.5	0		-0.136597		-0.448608		-0.495972		-0.359741		0.141113		-0.03125		-0.150879		-0.180298		-2.23328		0.0943604		1.39209		0.230713
39.5	0		-0.102905		-0.720825		-0.426025		-0.312866		-0.120117		-0.0637207		-0.0836182		-0.197144		-2.72461		-0.032959		1.56775		0.0217285
40.5	0		-0.181519		-0.322754		-0.151367		-0.28772		0.138428		0.0626221		-0.138794		-0.00683594		-2.85352		0.0831299		1.65063		0.280273
41.5	0		-0.355713		-0.257202		-0.0537109		-0.154175		0.134155		0.0445557		0.11438		-0.076416		-2.81677		-0.259521		1.67017		0.0220947
42.5	0		0.174072		0.0788574		0.317017		0.243042		0.712402		0.359375		0.514893		0.147095		-2.47852		0.0264893		2.14172		0.0643311
43.5	0		0.780884		0.151733		0.829346		0.883911		1.13416		0.614746		1.18848		0.562256		-2.14783		0.297485		1.85168		0.184082
44.5	0		0.893799		-0.832275		0.996216		1.27502		1.45679		0.269531		1.25916		0.95752		-1.50293		-0.120483		0.973633		-0.62439
45.5	0		0.819702		0.843994		0.886963		0.936768		1.19238		0.776978		1.19019		0.951782		-1.56213		0.707764		1.59631		0.753784
46.5	0		0.724731		0.859131		1.16846		0.787842		1.39734		0.830811		1.21118		0.877441		-1.75085		1.27087		2.61194		0.518921
47.5	0		0.692749		1.40662		0.91272		0.524292		1.25452		1.16833		1.12524		0.640869		-1.26563		1.98975		3.32642		1.10425
48.5	0		-69.4382		-83.9189		-105.862		-110.934		-113.098		-118.789		-119.143		-119.692		-118.331		-119.672		-117.047		-121.355
49.5	0		-111.799		-160.133		-194.293		-207.939		-214.491		-219.84		-222.011		-223.048		-222.732		-225.353		-219.743		-229.076
50.5	0		-55.472		-73.0938		-98.7405		-108.578		-111.929		-112.645		-115.03		-116.854		-119.38		-115.677		-111.012		-119.847
51.5	0		-0.298462		5.42444		-0.318726		-3.31812		-3.40344		-2.54065		-3.80566		-5.42676		-8.1001		-1.9408		-0.579102		-5.5636
52.5	0		3.75549		6.58289		6.31885		5.45142		5.09375		5.2522		4.64197		3.42896		1.16895		5.07703		5.91626		1.81177
53.5	0		3.30981		5.05798		5.1217		4.87219		4.37671		4.19885		4.30261		3.24902		0.646118		3.33264		4.47449		0.4729
54.5	0		2.80212		3.82178		3.33545		3.51648		2.91614		2.73401		2.71594		1.79358		-0.982788		1.68347		2.95935		-0.821533
55.5	0		2.11218		3.02246		2.0907		2.11987		1.72986		1.27112		1.38184		0.492798		-2.32581		0.512329		1.87256		-1.83057
56.5	0		2.09436		2.63708		1.53027		1.28174		0.824463		0.343018		0.600708		-0.138794		-3.03748		-0.141113		1.15027		-1.98962
57.5	0		2.25439		2.51978		1.14746		0.759399		0.239624		-0.387939		0.404175		-0.626709		-3.68286		-0.490356		0.42749		-2.01221
58.5	0		2.11108		2.08142		0.675903		0.376953		-0.31897		-0.835083		-0.0720215		-1.13965		-3.88904		-0.923218		-0.0161133		-2.18799
59.5	0		1.95056		1.68115		0.113892		-0.345703		-0.845825		-1.18237		-0.678589		-1.94495		-4.63037		-1.47827		-0.697266		-2.59033
60.5	0		1.81421		1.55652		-0.238037		-0.581665		-0.836914		-1.40588		-1.07227		-2.07751		-5.10242		-1.82935		-0.695068		-2.75793
61.5	0		1.51379		1.52954		-0.484253		-0.958618		-1.25696		-1.7782		-1.52905		-2.41675		-5.45483		-2.0354		-1.08069		-3.05652
62.5	0		1.43604		1.45386		-0.762329		-1.15588		-1.62439		-2.19019		-1.43884		-2.46582		-5.67578		-2.34705		-1.45679		-3.29785
63.5	0		1.95483		1.00183		-0.88855		-1.51208		-2.11938		-2.48401		-1.53613		-2.78186		-5.91565		-2.67126		-1.52551		-3.39978
64.5	0		2.35974		0.948608		-0.924927		-1.89185		-2.10693		-2.65479		-1.86633		-3.0968		-6.17944		-2.80371		-1.39673		-3.38501
65.5	0		2.37866		1.10498		-1.0033		-1.87842		-2.24829		-2.59521		-1.95166		-3.26575		-6.16882		-2.63538		-1.41064		-3.60095
66.5	0		2.43445		0.576782		-1.31897		-2.0094		-2.63501		-2.9668		-2.35754		-3.28027		-6.37195		-2.94275		-1.6604		-3.57239
67.5	0		2.2157		0.440063		-1.51001		-1.99524		-2.54004		-3.12427		-2.50366		-3.3772		-6.61572		-2.92834		-1.9657		-3.59387
68.5	0		2.36157		0.544189		-1.33606		-1.87842		-2.3103		-2.88196		-2.49414		-3.02393		-6.50928		-2.71252		-2.04541		-3.51294
69.5	0		2.42932		0.770874		-1.06274		-1.83484		-2.21899		-2.82312		-2.57056		-3.01318		-6.45715		-2.62402		-2.04395		-3.56592
70.5	0		2.38171		0.897827		-0.942871		-1.70227		-2.10181		-2.77148		-2.31934		-2.95251		-6.30444		-2.64978		-2.15759		-3.34778
71.5	0		2.42639		0.883179		-0.797852		-1.4928		-2.03015		-2.90186		-2.31335		-2.82788		-6.23987		-2.6969		-2.11023		-3.36072
72.5	0		2.38928		0.698242		-1.00916		-1.61597		-2.28967		-3.06677		-2.64502		-3.00012		-6.4812		-3.11267		-2.33887		-3.49146
73.5	0		2.5896		0.878784		-0.564697		-1.63635		-2.09436		-2.6532		-2.68689		-2.87561		-6.37695		-2.93176		-2.24072		-3.46423
74.5	0		2.2821		0.613403		-0.798218		-1.84412		-2.24951		-3.11218		-2.80798		-3.4635		-6.63562		-3.3728		-2.42395		-3.72278
75.5	0		2.19348		0.483765		-0.904053		-1.80664		-2.21167		-3.04883		-2.83765		-3.23645		-6.62048		-3.3252		-2.28381		-3.62292
76.5	0		2.04272		0.395508		-1.20813		-1.81213		-2.56506		-3.17114		-2.81494		-3.13074		-6.46924		-3.44312		-2.38806		-3.97083
77.5	0		1.91882		0.441284		-1.25537		-2.06519		-2.73962		-3.47815		-3.17944		-3.45605		-7.17664		-3.93457		-2.82166		-4.37488
78.5	0		1.85059		0.437378		-1.10962		-2.07227		-2.62207		-3.35547		-3.15161		-3.53064		-7.20593		-3.91064		-2.94666		-4.37671
79.5	0		1.97742		0.453369		-1.25537		-2.18909		-2.54041		-3.30347		-3.26807		-3.61194		-7.05786		-3.9635		-2.60754		-4.13806
80.5	0		2.09509		0.338989		-1.0752		-2.29919		-2.70874		-3.14099		-3.31348		-3.77905		-7.02112		-4.12976		-2.81104		-4.3396
81.5	0		1.75049		-0.159912		-1.24475		-2.54138		-3.03894		-3.56299		-3.56848		-4.08032		-7.40247		-4.19446		-3.04089		-4.63501
82.5	0		1.69653		-0.336914		-1.36902		-2.45471		-2.94995		-3.4458		-3.24585		-3.9967		-7.51099		-4.0647		-2.82324		-4.37024
83.5	0		2.19495		0.127075		-1.34521		-2.11768		-2.81287		-3.47083		-2.96667		-3.82288		-6.95789		-3.70923		-2.68701		-4.29053
84.5	0		2.31897		0.111206		-1.25684		-2.11743		-2.81653		-3.45374		-2.93713		-3.86523		-6.75891		-3.7489		-2.47974		-4.16919
85.5	0		2.1134		-0.332886		-1.40332		-2.35852		-3.19312		-3.68665		-3.18127		-4.33875		-7.50195		-4.08484		-2.55518		-4.42627
86.5	0		2.47974		-0.220459		-1.15771		-2.1626		-3.07837		-3.57703		-2.67639		-3.91553		-7.06299		-3.8241		-2.64429		-4.10217
87.5	0		2.51416		-0.472412		-1.31079		-2.32727		-3.12292		-3.5293		-2.88098		-3.9729		-7.21643		-3.87317		-2.87048		-4.38184
88.5	0		2.66052		-0.10376		-0.883911		-2.19458		-2.99292		-3.43091		-2.94189		-3.65894		-7.11499		-3.61389		-2.47803		-4.10376
89.5	0		2.16528		-0.0904541		-1.0249		-2.20508		-3.05884		-3.4187		-3.05017		-3.56812		-7.12231		-3.6814		-2.5415		-4.0083
90.5	0		2.10486		-0.0883789		-1.14636		-2.25427		-2.92712		-3.39099		-2.94971		-3.77051		-7.23291		-3.88342		-2.86816		-4.04736
91.5	0		2.57434		0.125366		-0.793457		-1.85693		-2.49121		-3.06714		-2.48096		-3.55566		-6.94226		-3.66455		-2.61694		-3.79736
92.5	0		2.62439		0.454956		-0.561157		-1.63855		-2.38025		-3.04443		-2.63013		-3.50989		-6.78516		-3.80322		-2.65552		-3.4978
93.5	0		2.59265		0.281494		-0.672852		-1.73315		-2.53931		-3.22302		-2.67346		-3.66614		-6.84888		-3.61462		-2.65942		-3.6333
94.5	0		2.854		0.296265		-0.383423		-1.55383		-2.49084		-2.79724		-2.52661		-3.44202		-6.59265		-3.41895		-2.27356		-3.5564
95.5	0		2.76416		0.269775		-0.661255		-1.57385		-2.42249		-2.94263		-2.72327		-3.61084		-6.62207		-3.56311		-2.29004		-3.76038
96.5	0		2.73499		0.229248		-0.611572		-1.5957		-2.58606		-2.72925		-2.68713		-3.60645		-6.79846		-3.56348		-2.31897		-3.66614
97.5	0		2.6095		0.107666		-0.456055		-1.58826		-2.79907		-2.66443		-2.64807		-3.82007		-6.78052		-3.47986		-2.64819		-3.71265
98.5	0		2.72876		0.148315		-0.525879		-1.51904		-2.62585		-2.61914		-2.41174		-3.80127		-6.78003		-3.26379		-2.60754		-3.64429
99.5	0		3.03455		0.558472		-0.107544		-1.3623		-2.16858		-2.36243		-2.26563		-3.41956		-6.49878		-3.04858		-2.34973		-3.56958
100.5	0		3.03674		0.747803		-0.178833		-1.24854		-1.90613		-2.1665		-2.02832		-3.22839		-6.18958		-2.90137		-1.95691		-3.56238
101.5	0		3.00903		0.955322		-0.0963135		-1.13208		-1.724		-2.04297		-2.01538		-3.13464		-6.32849		-2.82861		-1.71765		-3.43457
102.5	0		3.07947		1.04944		-0.000244141		-1.11206		-1.61816		-2.20154		-1.91541		-3.0896		-6.37427		-2.70996		-1.57825		-3.45715
103.5	0		3.06384		0.972168		0.00415039		-1.13428		-1.66931		-2.05896		-2.21692		-3.03027		-6.40271		-2.79382		-1.64893		-3.54077
104.5	0		3.11072		0.821289		0.111938		-0.82373		-1.66345		-1.85974		-1.95825		-2.96069		-6.3988		-2.78601		-1.68567		-3.4967
105.5	0		2.99231		0.969116		0.411133		-1.01123		-1.60828		-1.87219		-1.77734		-2.84155		-6.12695		-2.83643		-1.69067		-3.38245
106.5	0		2.95398		0.901855		0.192261		-1.05115		-1.54907		-1.99219		-1.93066		-2.67285		-6.29077		-2.64819		-1.96851		-3.22205
107.5	0		2.62085		0.804932		0.0032959		-1.08325		-1.47473		-2.02966		-2.15356		-2.75134		-6.45154		-2.57361		-2.22986		-3.47754
108.5	0		2.40991		0.497437		-0.166626		-1.12073		-1.77563		-2.25269		-2.61499		-2.81384		-6.81482		-2.84509		-2.19971		-3.88062
109.5	0		2.41895		0.464233		-0.344727		-1.11475		-1.9115		-2.29248		-2.69495		-2.95398		-7.02466		-2.85559		-2.28638		-3.99658
110.5	0		2.67236		0.578369		-0.0537109		-1.05225		-1.90186		-2.16956		-2.66223		-2.54004		-6.69031		-2.53503		-1.76697		-3.72241
111.5	0		2.69739		0.41272		-0.101807		-1.42383		-1.80811		-2.177		-2.62549		-2.79114		-6.58765		-2.76697		-2.07751		-3.6322
112.5	0		3.03027		0.708862		0.228027		-1.27417		-1.38062		-1.8551		-2.42114		-2.20056		-6.13013		-2.28845		-1.90283		-3.23962
113.5	0		2.82507		0.856934		0.316528		-1.02307		-1.32874		-1.76294		-2.05481		-2.32837		-6.25671		-2.16614		-1.77087		-3.1283
114.5	0		2.71472		0.518677		0.256958		-1.10571		-1.35864		-1.82031		-2.20398		-2.46814		-6.34216		-2.495		-2.01257		-3.23914
115.5	0		2.70276		0.35376		0.123169		-0.85437		-1.23083		-1.89734		-2.18298		-2.66626		-6.32739		-2.5769		-1.90295		-3.30383
116.5	0		3.13647		0.87915		0.626343		-0.785156		-0.97168		-1.58435		-1.64783		-2.16272		-5.93713		-1.98022		-1.41418		-2.86853
117.5	0		2.88916		0.744751		0.432983		-1.07458		-1.45801		-1.72119		-1.79077		-2.18494		-6.24036		-2.12915		-1.79517		-2.97485
118.5	0		3.4032		1.18542		0.728271		-0.565674		-0.722534		-1.20276		-1.41309		-1.8252		-5.82617		-1.76941		-1.46973		-2.65613
119.5	0		3.41565		1.25952		0.975464		-0.562134		-0.831055		-1.17737		-1.37476		-1.85962		-5.7782		-1.60181		-1.39978		-2.52795
120.5	0		3.177		1.05847		0.962158		-0.493774		-1.05493		-1.32593		-1.40137		-2.10144		-5.92432		-1.66931		-1.37708		-2.35095
121.5	0		2.9165		0.943115		0.703247		-0.634766		-0.867798		-1.41138		-1.42639		-1.97058		-6.07166		-1.71899		-1.41431		-2.51196
122.5	0		2.78406		1.05188		0.679077		-0.573853		-0.587646		-1.15625		-1.12952		-1.86475		-5.97656		-1.8009		-1.42944		-2.56384
123.5	0		2.41223		0.895142		0.804443		-0.619507		-0.710815		-1.12549		-1.32288		-1.81702		-6.1571		-1.90417		-1.67004		-2.74561
124.5	0		2.51819		0.975952		0.72522		-0.525024		-0.846313		-1.10315		-1.0603		-1.68018		-5.9176		-1.83423		-1.52197		-2.86426
125.5	0		2.6853		1.15332		1.04736		-0.381592		-0.654053		-0.814087		-0.831787		-1.65918		-5.73047		-1.70215		-1.32397		-2.66614
126.5	0		2.68518		1.25183		1.04663		-0.32312		-0.556152		-0.656372		-0.684082		-1.79553		-5.60559		-1.51782		-1.2345		-2.67175
127.5	0		2.48462		1.22058		0.905273		-0.576416		-0.960693		-0.938599		-1.03711		-2.01953		-5.9906		-1.77075		-1.27185		-2.70435
128.5	0		2.51379		1.42688		1.49866		-0.480835		-0.950195		-0.466797		-0.821899		-1.67395		-5.42468		-1.3396		-1.00085		-2.47864
129.5	0		3.26697		2.15295		2.21899		0.203979		-0.0943604		0.012085		-0.231689		-1.06299		-4.6156		-0.875977		-0.573853		-2.05054
130.5	0		2.91138		2.21936		1.9751		0.328857		0.310669		0.107422		-0.35376		-1.1748		-4.797		-0.619751		-0.446655		-2.2417
131.5	0		3.02234		2.20837		1.68689		0.271118		0.192017		0.107056		-0.493042		-1.27356		-5.04614		-0.562622		-0.559082		-2.17395
132.5	0		3.08093		2.16418		1.71265		0.4375		0.191895		0.0664063		-0.320435		-0.789673		-4.92615		-0.61499		-0.50061		-2.0354
133.5	0		2.63599		2.09778		1.91028		0.350708		0.370361		0.290894		-0.61145		-0.618164		-4.89661		-0.611572		-0.366577		-2.01733
134.5	0		2.61609		2.21887		1.88953		0.27771		0.279419		0.121094		-0.68103		-0.709351		-4.79541		-0.366577		-0.0780029		-1.72632
135.5	0		2.89111		2.21948		2.28027		0.432495		0.313843		0.278076		-0.193115		-0.331421		-4.53015		-0.253662		0.0803223		-1.56372
136.5	0		2.91309		2.36914		2.23145		0.516968		0.626709		0.306641		0.0213623		-0.340332		-4.69177		-0.152466		0.0135498		-1.8114
137.5	0		3.03381		2.44482		2.47986		0.738403		0.872559		0.831665		0.115601		-0.189575		-4.80347		-0.110352		0.0185547		-1.52002
138.5	0		2.87781		2.23572		2.76697		0.936279		0.623901		0.997192		0.122803		-0.196045		-4.74866		0.0615234		0.173218		-1.50964
139.5	0		3.18335		2.39478		2.58228		0.944214		0.852173		1.04614		0.178345		-0.173584		-4.52734		0.155762		0.341309		-1.47791
140.5	0		3.34229		2.46265		2.599		1.00964		1.22205		1.00073		0.364258		-0.0330811		-4.40515		0.322021		0.448242		-1.59167
141.5	0		3.23914		2.45642		2.73682		0.956177		0.991943		0.805786		0.364258		0.173096		-4.29614		0.418945		0.391968		-1.64124
142.5	0		3.36218		2.74951		3.10999		1.57813		1.2627		1.14966		0.690918		0.470459		-3.93359		0.581421		0.855225		-1.26807
143.5	0		3.87085		2.91113		3.36853		1.90698		1.68689		1.45227		1.05139		0.791504		-3.57031		1.03345		1.2522		-0.482666
144.5	0		4.24268		3.24817		3.61658		2.14563		2.16626		1.80237		1.21863		0.908813		-2.99109		1.11853		1.13586		-0.447021
145.5	0		4.00293		3.27527		3.33264		1.98328		2.15796		1.76013		1.28857		0.717407		-3.00854		0.937012		1.23657		-0.674316
146.5	0		3.84851		3.01819		3.26184		2.05469		1.89502		1.7074		1.18738		0.60791		-3.15479		1.05493		1.37756		-0.785278
147.5	0		3.93872		3.26111		3.38843		2.21948		2.32947		1.98865		1.49353		0.704834		-3.20703		1.55054		1.3623		-0.248657
148.5	0		3.89233		3.40454		3.38416		2.29504		2.44006		2.1582		1.43115		0.841675		-2.83008		1.56201		1.651		-0.197388
149.5	0		3.88086		3.27795		3.64575		2.43896		2.52783		2.16431		1.55798		1.12585		-2.54541		1.67273		1.86853		-0.282227
150.5	0		4.06653		3.4126		3.72388		2.51172		2.78137		2.36475		1.9353		1.46814		-2.1571		1.78687		2.19861		-0.144775
151.5	0		3.85901		3.31348		3.48755		2.5863		2.64148		2.328		1.62097		1.40723		-2.47742		1.6521		2.00842		-0.55603
152.5	0		3.85242		3.54089		3.48499		2.88635		2.8186		2.44653		1.69519		1.46533		-2.3125		1.74475		2.14355		-0.319336
153.5	0		3.63928		3.5199		3.38928		2.52393		2.64392		2.26404		1.64844		1.33472		-2.41443		1.97021		2.10388		-0.255981
154.5	0		3.87952		3.82104		3.73535		2.96692		3.04272		2.48914		1.81287		1.54834		-2.13477		2.48938		2.19678		0.10376
155.5	0		3.97754		3.62097		3.67761		2.77234		3.07214		2.69849		2.09607		1.80615		-2.06836		2.38892		2.44287		0.0698242
156.5	0		3.80359		3.71863		4.01514		2.43445		2.98962		2.70276		2.08008		1.81165		-1.94849		2.31824		2.55542		0.065918
157.5	0		3.66528		3.76648		3.86816		2.56677		2.96655		2.86279		2.23962		1.81506		-2.0946		2.09631		2.57007		-0.0155029
158.5	0		4.03015		4.04712		4.10095		2.90906		3.22949		2.84998		2.61389		2.1189		-1.85779		2.27527		2.7323		0.467041
159.5	0		3.9856		4.05017		3.95667		2.83276		3.34888		2.82104		2.53528		2.11914		-1.88257		2.53101		2.68994		0.854004
160.5	0		4.06543		4.23621		4.1698		2.90552		3.23315		3.05627		2.43787		2.44824		-1.698		2.81592		2.99719		0.897949
161.5	0		4.27197		4.05298		4.23291		3.15588		3.24194		3.21204		2.78613		2.42786		-1.87708		2.92273		3.09119		0.965454
162.5	0		4.3407		4.18469		4.40259		3.29846		3.55481		3.18213		3.073		2.60962		-1.69727		3.18384		2.98389		1.02881
163.5	0		4.53088		4.92761		4.7439		3.78442		3.94788		3.79651		3.48804		3.10291		-0.802124		4.17322		3.72595		2.10095
164.5	0		4.37854		5.61377		4.15991		3.69446		3.51953		4.74646		3.35767		2.69543		-1.39197		5.16809		5.13293		2.72668
165.5	0		4.90161		5.15491		5.01428		3.98828		4.09583		4.45862		3.69873		3.09314		-0.69104		3.87134		3.52954		1.82947
166.5	0		4.46533		4.77808		4.75208		3.55481		3.51111		4.02039		3.39758		2.96545		-1.18591		3.3468		3.10571		1.58459
167.5	0		-3.45776		10.0857		8.69507		8.64539		8.88879		9.63391		9.59045		8.88025		4.97925		8.16895		8.01038		6.38696
168.5	0		78.1853		157.509		161.878		173.666		179.927		185.387		186.169		185.948		182.832		186.687		186.723		184.571
169.5	0		100.826		129.596		162.089		171.561		178.469		181.563		183.464		182.966		179.641		183.864		183.983		181.861
170.5	0		30.9161		4.7218		33.3811		33.1582		36.0576		34.7192		36.6249		35.5182		32.0825		33.8174		33.5593		32.2092
171.5	0		-0.30957		-8.67212		-3.12451		-5.00928		-3.46204		-4.03601		-3.15796		-4.59045		-8.12231		-5.2041		-5.28564		-6.97168
172.5	0		-1.05811		-4.20056		-3.59131		-5.49756		-3.78259		-4.10889		-3.61853		-5.17676		-8.38367		-4.34937		-4.07471		-5.79504
173.5	0		0.241821		-1.55334		-1.45813		-3.3562		-1.74011		-1.70276		-1.48462		-2.92944		-6.3739		-1.67529		-1.42834		-3.20691
174.5	0		1.00293		0.27063		0.527222		-1.00305		0.364624		0.372314		0.616333		-0.64856		-4.17419		0.537842		0.844116		-0.969604
175.5	0		1.47839		1.26514		1.97559		0.380981		2.0022		1.62195		1.98657		0.76123		-2.34888		1.81982		2.32886		0.539673
176.5	0		2.32251		2.47021		3.58423		1.81689		3.59827		3.29187		3.35498		2.05933		-0.865234		3.47412		3.80847		1.92017
177.5	0		2.79236		3.08728		4.06848		2.51257		4.29895		4.34998		4.17334		3.09631		0.167114		4.55139		4.57715		2.78381
178.5	0		2.99622		3.50488		4.354		3.20081		4.91492		5.11633		4.84241		3.63416		0.605469		4.83423		5.00452		3.37952
179.5	0		3.33191		3.87646		4.99707		3.66809		5.40613		5.38049		5.14099		3.92761		1.19763		5.25415		5.70972		3.98828
180.5	0		3.82751		4.26709		5.63306		4.19177		6.03308		6.05322		5.82019		4.49475		1.95239		5.8479		6.25659		4.39746
181.5	0		3.99927		4.46667		5.86072		4.63635		6.4845		6.25977		6.448		5.04553		2.25317		6.22168		6.41821		4.76465
182.5	0		4.07593		4.86194		6.1814		4.91064		6.47327		6.68127		6.69019		5.54321		2.81873		6.57874		6.7616		5.13464
183.5	0		4.08716		5.08655		6.37988		5.19263		6.95337		7.21179		6.83154		5.92285		3.25891		6.68884		6.9729		5.42371
184.5	0		4.13171		5.18774		6.54395		5.56567		6.85986		7.49414		6.91272		6.22205		3.28394		6.93884		7.22412		5.63184
185.5	0		4.37891		5.224		6.5282		5.72571		6.23914		7.52881		7.26111		6.42944		3.46045		6.81531		7.18567		5.73962
186.5	0		4.49988		4.6792		6.30103		5.68018		5.37329		7.81885		7.30933		6.41321		3.76489		7.18896		7.32532		5.92224
187.5	0		4.20874		4.67334		6.49158		5.56604		5.16504		7.71375		7.41089		6.35413		3.64014		7.17688		7.60339		5.8783
188.5	0		4.17395		5.55188		6.80957		6.09583		5.62634		8.14453		7.97961		6.97998		4.32727		7.39478		8.1311		6.4397
189.5	0		3.92163		5.58936		6.97791		5.97388		5.57166		8.07458		8.17371		6.46265		4.06042		7.276		8.02673		6.43811
190.5	0		3.72791		5.23816		7.03931		5.79858		5.1167		7.99341		7.99292		5.76355		3.38989		7.14709		7.49988		6.06433
191.5	0		3.9165		5.49524		7.09705		5.95166		5.32483		8.57434		8.20935		5.96033		3.59143		7.55188		7.60193		6.19995
192.5	0		4.11377		5.73535		7.30359		6.34094		6.01074		9.04175		8.4823		6.38306		3.96326		7.88928		8.005		6.57715
193.5	0		4.27234		5.79346		7.71887		6.66943		6.46692		9.21631		8.86194		6.60596		4.25183		8.11218		8.42236		6.66772
194.5	0		4.16138		5.87085		7.98804		7.17297		6.85364		9.41211		9.04749		6.81567		4.4104		8.39429		8.32056		6.90137
195.5	0		4.23132		6.02527		8.08093		7.3313		7.422		9.77112		9.29077		7.27673		4.67883		8.8158		8.78113		7.0752
196.5	0		4.32629		6.13232		7.8053		7.44617		8.09241		9.61841		9.37024		7.19128		4.677		8.40527		8.86353		7.06165
197.5	0		4.703		6.40417		8.00525		7.46765		8.28345		9.65552		9.23743		7.20654		4.9043		8.5874		9.24915		7.65967
198.5	0		3.92981		5.71753		8.1261		7.11023		7.8158		9.07043		8.82764		6.78699		4.82263		7.43701		7.8678		6.65845
199.5	0		4.40759		6.13733		7.77283		6.90625		7.85645		9.13159		8.901		6.88025		4.29797		8.66162		9.06238		7.50684
200.5	0		4.45898		6.2052		7.89417		7.13281		8.20752		9.29285		8.88147		6.99548		4.90466		8.56262		8.94861		7.17859
201.5	0		5.13403		6.94043		8.20923		7.46533		8.90759		10.125		9.66162		7.67444		5.72217		9.69324		9.69873		8.5271
202.5	0		5.32556		7.36975		8.28992		7.76758		9.32007		10.2566		9.96631		7.91736		5.79358		10.4506		10.8667		9.40454
203.5	0		4.89307		6.58264		8.31506		7.69653		8.78247		9.9082		10.0237		7.49316		5.75623		9.18115		9.78467		8.01038
204.5	0		4.99927		6.8396		8.14429		7.87109		9.01257		10.0995		10.2947		7.74475		5.97729		9.73181		10.201		8.33887
205.5	0		4.50647		6.53943		8.02014		7.2915		8.53381		9.84814		10.0656		7.46973		5.74292		8.90186		9.1593		7.20178
206.5	0		3.77832		5.55933		7.62402		7.19177		8.0647		9.24341		9.54211		7.57324		5.56018		7.94946		8.3678		6.03455
207.5	0		4.32385		5.9884		7.74377		7.26636		8.5946		9.5625		10.0459		7.56958		5.57605		7.79504		7.71033		5.53027
208.5	0		4.31067		6.09436		7.69897		7.47266		8.64001		9.66675		10.6221		7.5166		5.40344		8.28967		8.55884		6.28113
209.5	0		5.17859		7.27954		7.66309		7.80469		9.08301		10.1113		11.4905		7.90918		5.48779		9.83069		9.81421		7.95483
210.5	0		5.32275		7.05225		7.68298		7.4574		8.83374		10.1055		11.562		7.61121		5.19482		10.1671		10.2115		8.45801
211.5	0		4.44128		6.01794		7.1897		7.12109		8.02954		9.29187		10.6195		7.07568		4.78552		9.54749		9.93774		8.20691
212.5	0		4.5321		6.19714		7.36462		7.03479		8.21497		9.42383		10.5604		7.09119		4.93713		9.36035		9.2616		7.7478
213.5	0		4.4928		6.44446		7.474		6.96729		8.14941		9.50476		10.5616		7.13416		4.85303		9.396		9.21509		7.85376
214.5	0		4.43311		6.3866		7.32373		6.89587		8.1886		9.31018		10.53		6.99048		4.79614		9.1156		9.646		7.72693
215.5	0		4.48572		6.54004		7.50134		7.23083		8.38293		9.40198		10.5498		7.12122		4.71362		9.13574		9.8291		7.56628
216.5	0		4.83801		6.70337		7.56116		7.53125		8.72485		9.66956		10.7916		7.66504		5.04993		9.16467		10.0933		7.8252
217.5	0		5.00513		6.61548		7.76538		7.49109		8.88843		9.71753		10.8765		7.63806		5.20654		9.40723		10.249		8.04077
218.5	0		4.76953		6.28882		7.52234		7.4043		8.57202		9.83398		10.7874		7.25403		4.99683		9.25439		10.17		7.86267
219.5	0		4.66467		6.24451		7.29089		7.45483		8.23779		9.64465		10.9574		7.36279		5.01013		9.26904		10.1389		7.91052
220.5	0		4.39771		6.15015		7.40784		7.1366		8.15088		9.75378		10.9111		7.44702		4.81006		9.19812		9.6084		7.90686
221.5	0		4.49854		6.10767		7.7146		7.26599		8.3158		9.77612		10.8882		7.17834		4.76404		9.02124		9.94165		7.71936
222.5	0		4.57593		6.14001		7.57666		7.37927		8.2345		9.91748		10.922		7.29004		4.96814		9.03491		10.3822		7.77905
223.5	0		4.24194		6.04358		7.34192		7.11792		8.09192		9.84888		10.6611		7.17566		4.95703		8.9928		10.2405		7.53613
224.5	0		4.21729		6.07556		7.22314		7.27234		8.1748		9.74414		10.7604		6.93579		5.11365		8.99902		10.3046		7.40491
225.5	0		4.5		6.08154		7.51697		7.2843		8.14941		9.71484		10.9092		6.99585		5.02454		9.27551		10.2627		7.57007
226.5	0		4.60364		6.05615		7.51965		7.41028		8.40613		9.72339		11.0347		7.17798		5.22412		9.20581		10.2635		7.6604
227.5	0		4.72034		6.23303		7.42322		7.14063		8.49658		9.74805		10.9237		6.83069		5.30737		9.08423		10.2029		7.58337
228.5	0		4.85449		6.4093		7.58972		7.43799		8.67676		10.0223		10.9347		7.37488		5.42224		8.86194		10.3499		7.6073
229.5	0		6.07629		6.33276		8.16821		8.40613		9.74512		10.9604		12.1006		8.4469		6.7334		9.2876		10.1644		7.94934
230.5	0		8.69202		9.29419		10.9995		13.0112		14.5903		15.5675		15.536		12.8539		11.917		13.0627		14.7128		15.2742
231.5	0		8.38135		10.3087		11.1031		14.3862		16.2357		16.7683		16.4358		13.8947		14.4708		16.9325		18.0549		24.3268
232.5	0		6.32104		8.06152		9.20142		13.5437		15.4255		14.8854		15.1252		11.5804		13.6887		15.0269		15.3961		24.9124
233.5	0		5.6709		7.57568		8.49402		13.7168		15.2217		14.7102		15.1146		10.5189		13.4757		14.1952		14.6106		24.6041
234.5	0		6.53552		8.72388		9.87952		15.4729		16.0345		16.8524		16.3259		11.4391		14.5846		15.2008		15.9636		25.8781
235.5	0		5.7229		8.54211		9.54468		14.9985		15.3198		16.5		15.5896		10.688		13.9172		14.2062		15.1		25.0812
236.5	0		5.14917		8.03357		8.96472		14.2095		14.7516		15.5598		15.0094		10.2742		13.2843		13.6057		14.3784		24.4517
237.5	0		5.14758		8.10486		9.04712		14.3354		14.8524		16.1243		14.8989		10.2759		13.4227		13.8662		14.4989		24.7296
238.5	0		5.20911		8.33447		9.13477		14.4752		14.9889		16.5829		14.8907		10.5087		13.5676		14.0598		14.4991		24.8641
239.5	0		4.99292		8.18213		9.0177		14.2948		14.8868		16.8556		14.7406		10.493		13.3647		14.0123		14.3691		24.4716
240.5	0		4.9137		8.56238		9.36536		14.3136		14.8744		16.8973		14.7765		10.5983		13.382		14.1945		14.203		24.6001
241.5	0		5.13635		8.72339		9.56262		14.567		14.9601		17.0216		14.9225		10.7631		13.4108		14.549		14.2251		24.8291
242.5	0		4.8092		8.87183		9.71606		14.3562		14.7504		16.788		14.7926		10.5963		13.3655		14.1642		13.9838		22.3899
243.5	0		4.8219		8.79712		9.71985		14.6281		14.9476		16.6373		14.7321		10.5225		13.298		14.3619		14.3879		19.6975
244.5	0		5.07251		8.88818		10.0204		14.822		15.0417		16.7493		14.8895		10.7329		13.4724		14.6461		14.8595		18.7736
245.5	0		5.0127		9.27283		9.85889		14.8956		15.3066		16.587		14.9093		10.6602		13.4816		14.6907		14.891		18.6724
246.5	0		4.80029		8.94153		9.72156		14.9373		15.093		16.0748		14.6041		10.172		13.1318		14.3448		14.7355		18.1763
247.5	0		5.151		9.39795		9.80847		15.1563		15.2881		16.2021		14.7429		10.5225		13.1597		14.8796		15.0645		18.1929
248.5	0		4.90625		9.29224		9.81091		15.049		15.2368		16.0374		14.3397		10.5868		12.7539		14.6647		15.2028		17.946
249.5	0		4.89832		9.41248		9.75476		15.1272		15.1436		15.9202		14.4235		10.5879		12.2432		14.6431		15.2665		17.6942
250.5	0		5.11743		9.94861		10.0439		15.4667		15.6776		16.3256		14.9823		10.8		12.679		15.1589		15.5986		18.1426
251.5	0		5.22461		10.0265		10.1261		15.5908		15.7958		16.4713		14.8774		10.9094		12.8499		15.3489		15.5392		18.4337
252.5	0		5.29944		10.1693		10.2535		15.6017		15.986		16.5121		15.0167		11.2175		13.0599		15.5382		15.9155		18.533
253.5	0		5.53174		10.1855		10.267		15.7579		16.2321		16.7681		14.9901		11.1753		13.209		15.6285		15.9301		18.7375
254.5	0		5.57117		10.2501		10.4342		15.5016		15.7668		16.6752		14.8706		11.1865		13.2161		15.4918		15.8319		18.733
255.5	0		5.40527		10.3059		10.4884		15.7445		15.7622		16.8438		15.1731		11.37		13.135		15.5837		15.9297		19.2223
256.5	0		5.15491		9.94128		10.531		15.4548		15.6854		16.6964		15.1034		11.0848		12.9576		15.3087		15.9451		18.9341
257.5	0		5.46521		9.96216		10.2499		15.4014		15.8055		16.3696		14.8685		10.7233		12.666		15.1854		15.8948		18.4818
258.5	0		5.18164		9.87207		10.0906		15.3259		15.6832		16.286		14.5891		10.5005		12.6418		14.9111		15.8595		18.1517
259.5	0		5.1925		10.0646		10.1498		15.3391		15.6803		16.3247		14.6759		10.62		12.4255		15.093		16.0128		18.4175
260.5	0		5.12598		10.2928		10.1506		15.3241		15.6434		16.03		14.7778		10.2389		12.3071		15.1942		15.745		18.2817
261.5	0		5.02698		10.3123		10.4718		15.4867		15.4963		16.0991		14.8217		10.1456		12.3811		15.4359		15.6384		18.3541
262.5	0		5.19653		10.3508		10.4292		15.5786		15.2321		16.4208		14.8011		10.2283		12.3654		15.9802		15.6689		18.6112
263.5	0		5.26843		10.3654		10.3595		15.5767		15.1525		16.2814		14.5883		10.6334		12.1528		15.6926		15.8474		18.6451
264.5	0		5.24597		10.5487		10.3379		15.3607		15.0862		16.2196		14.8042		10.4241		12.217		15.9297		16.3279		18.6791
265.5	0		5.17297		10.7809		10.3501		15.6755		14.832		16.1569		15.0575		10.4915		12.3595		16.0326		16.4701		18.4659
266.5	0		5.08704		10.8207		10.6636		15.6965		14.8038		16.1687		15.0062		10.536		12.4059		16.2316		16.6204		18.5048
267.5	0		5.12634		10.6207		10.4666		15.6816		14.5707		16.1449		14.9375		10.6747		12.3895		16.0372		16.4952		18.4347
268.5	0		5.36084		10.9395		10.9583		15.8337		14.5682		16.2186		15.1061		10.8179		12.3888		16.2452		16.5198		18.5201
269.5	0		5.17651		10.8215		10.7319		15.7632		14.4526		15.6827		14.8302		10.9142		11.9272		16.0776		16.2915		18.1753
270.5	0		5.09412		10.9164		10.368		15.507		14.4794		15.6437		14.6218		10.7074		11.9609		15.8719		16.2756		17.9789
271.5	0		4.97913		10.7886		9.96301		15.3314		14.4409		15.3909		14.4019		10.5192		11.6837		15.4501		16.0242		17.6714
272.5	0		4.89978		11.0592		10.0475		15.2711		14.1854		15.4839		14.3107		10.6238		11.4871		15.2826		16.1323		17.6973
273.5	0		4.74133		10.9419		10.3718		15.2864		14.4124		15.5347		14.2289		10.6034		11.4911		15.2971		16.1782		17.8395
274.5	0		4.94958		11.0083		10.4692		15.2041		14.5034		15.3824		14.3131		10.8519		11.4738		15.4388		16.088		18.0491
275.5	0		4.86816		10.8104		10.4348		15.3525		14.4087		15.1991		14.1891		10.9261		11.3182		15.6105		15.858		17.9703
276.5	0		5.09668		11.3683		10.7469		15.526		14.5432		15.7264		14.6746		10.9296		11.4159		16.1293		15.9937		18.2275
277.5	0		4.72571		11.5632		10.7963		15.5464		14.4746		15.2413		14.464		11.0636		10.1827		16.2568		16.3279		17.9198
278.5	0		5.00769		11.4783		10.6517		15.3069		14.2697		15.267		14.652		10.948		8.43408		16.1394		16.6117		17.788
279.5	0		5.16382		11.5909		10.725		15.4016		14.5895		15.3959		14.7427		10.9349		8.1062		16.27		16.5834		17.9331
280.5	0		5.03027		11.3971		10.5983		15.1694		14.3291		15.0768		14.6328		10.8029		8.02661		16.1366		16.4929		17.7733
281.5	0		5.39685		11.6772		10.6855		15.0615		14.2253		15.1146		14.7585		10.9551		8.03516		16.3485		16.6337		17.9567
282.5	0		-3.09692		11.5782		10.7311		14.9727		14.213		15.0164		14.7002		10.9286		7.95178		16.1592		16.7263		18.0509
283.5	0		-10.4066		11.5061		10.5807		15.1844		14.2025		15.0797		14.7053		10.8641		10.4833		16.1852		16.53		18.0326
284.5	0		-12.188		11.2777		10.4684		15.0342		14.1788		14.868		14.4218		11.3297		10.9077		16.0946		16.3092		17.7815
285.5	0		-12.777		11.1123		10.4307		14.9382		14.1313		14.6432		14.6603		11.8257		10.9004		15.8185		16.3064		17.7278
286.5	0		-13.0305		11.0844		10.3367		14.7826		14.1646		14.8613		14.646		9.67065		10.7911		15.7908		16.2788		17.657
287.5	0		-13.1189		11.3333		10.5396		14.734		14.4398		14.7122		14.6664		7.42676		10.577		15.7657		16.2172		17.6558
288.5	0		-12.9613		11.2448		10.6112		14.2786		14.0966		14.4984		14.7135		6.63525		10.6294		15.843		16.4861		17.6714
289.5	0		-12.9274		11.2882		10.5261		13.6648		13.8322		14.5703		14.6683		6.31104		10.5435		15.7715		16.2816		17.6669
290.5	0		-13.1964		11.231		10.2513		13.5514		14.0112		14.2582		14.5569		6.12231		10.5356		15.6735		16.2375		17.4221
291.5	0		-12.8402		11.624		10.447		13.9158		14.3885		14.4226		14.6566		6.38037		10.7198		15.6948		16.5458		17.489
292.5	0		-13.0719		11.2836		10.4026		13.6107		14.2299		14.4619		14.4818		6.10535		10.5458		15.5322		16.5641		17.7046
293.5	0		-13.0559		11.1854		10.5228		13.7124		14.0144		14.3113		14.3798		5.80603		10.4972		15.7382		16.4955		17.3605
294.5	0		-13.0847		11.0742		10.3302		13.522		13.7479		14.0679		14.4796		5.57288		10.4995		15.7511		16.2687		16.9833
295.5	0		-13.0631		11.2721		10.4095		13.5061		13.9678		14.1927		14.4712		5.72913		10.7433		15.8894		16.4088		17.2565
296.5	0		-13.1449		11.3005		10.3127		13.6318		13.9183		14.4344		14.5264		5.84631		10.7693		15.72		16.4946		17.3029
297.5	0		-12.84		11.5352		10.6063		13.4536		13.7769		14.2628		14.6257		5.79565		10.667		15.7462		16.5154		17.1174
298.5	0		-12.9773		11.2664		10.5125		13.2949		13.4564		14.218		14.3701		5.22363		10.2932		15.5363		16.2588		17.0658
299.5	0		-12.9226		11.45		10.619		13.3768		13.8284		14.3345		14.3323		5.37927		10.4708		15.6211		16.3154		17.2013
300.5	0		-12.774		11.2538		10.4236		13.2758		13.6261		14.2694		14.4777		5.35742		10.4915		15.4762		16.2611		17.1677
301.5	0		-12.9114		11.5006		10.6188		13.1985		13.6993		14.1759		14.3542		5.46509		10.8964		15.4452		16.3049		17.142
302.5	0		-12.9976		11.2979		9.80811		13.0498		13.36		14.0698		14.2192		5.32153		11.3701		15.4032		16.3071		17.1606
303.5	0		-12.7147		11.3875		9.86694		13.3827		13.4392		14.1497		14.1477		5.41504		11.6659		15.41		16.0792		17.2701
304.5	0		-12.5776		11.4905		10.783		13.4083		13.4951		14.4658		14.186		5.3252		11.8561		15.5089		15.901		17.4469
305.5	0		-12.6982		11.2419		10.6915		13.2328		13.2249		14.3662		14.0123		5.00549		11.8168		15.3647		15.7051		17.1852
306.5	0		-12.7009		11.4993		10.7605		13.1709		13.7212		14.3894		14.2021		5.27039		12.3141		15.5812		15.826		17.5452
307.5	0		-12.807		11.4462		10.7186		13.1965		13.5618		14.2745		14.2833		5.22766		12.2172		15.5186		15.7201		17.4216
308.5	0		-13.0287		11.5897		10.8741		13.0835		13.2075		14.2692		14.0624		5.12488		12.1198		15.604		15.5004		17.3716
309.5	0		-12.8279		11.6238		10.767		13.282		13.3979		14.2676		14.0752		5.38501		12.5895		15.6322		15.8531		17.2535
310.5	0		-12.4419		11.5806		10.859		13.4667		13.3452		14.4246		14.1927		5.43982		13.1947		15.5284		15.8165		17.2347
311.5	0		-12.5588		11.7397		10.8964		13.3134		13.5005		14.3905		14.4152		5.49841		13.4679		15.5842		15.9121		17.4771
312.5	0		-12.7405		11.7101		10.8419		13.1431		13.4261		14.261		14.1118		5.41821		13.441		15.4989		15.7445		17.4072
313.5	0		-12.8627		11.5596		10.5133		13.1459		13.0868		14.1295		13.9492		5.30298		13.2556		15.3308		15.5125		16.9736
314.5	0		-12.7623		11.6499		10.7797		13.4696		13.0464		14.2266		13.7587		5.43604		13.2472		15.3584		15.355		16.9987
315.5	0		-12.5581		11.6407		10.7531		13.2646		13.2139		14.3467		13.787		5.35559		13.3733		15.3386		15.5164		16.9794
316.5	0		-12.495		11.799		10.652		13.4501		13.423		14.4128		14.0253		5.45654		13.8246		14.1898		15.7766		17.0886
317.5	0		-12.6628		11.673		10.4424		13.3182		13.5181		14.5498		13.9376		5.34924		13.8832		13.3573		15.774		16.9357
318.5	0		-12.6462		11.7014		10.6218		13.385		13.4786		14.4453		14.0573		5.11487		14.2041		12.9824		15.7191		16.9847
319.5	0		-12.5087		11.8217		11.0366		13.5897		13.7484		14.6609		14.4165		5.35254		14.2268		13.1674		15.8169		17.3044
320.5	0		-12.407		11.8165		10.681		13.4569		13.5885		14.5526		14.0957		5.34204		14.1887		12.9316		15.6735		16.6962
321.5	0		-12.5515		11.6594		10.229		13.335		13.4496		14.3212		13.8245		5.2511		13.9229		12.7458		15.3767		16.3254
322.5	0		-12.5315		11.9498		10.6465		13.7042		13.6743		14.4336		14.1838		5.31763		14.2747		12.5735		15.6538		16.4825
323.5	0		-12.5027		11.8439		10.3973		13.4606		13.5276		14.2399		13.9254		5.09534		14.0752		12.2803		15.5192		16.2181
324.5	0		-12.4233		11.8728		10.6572		13.7252		13.5778		14.5287		14.0938		5.14636		14.5276		12.5382		15.4991		16.4454
325.5	0		-12.3298		12.0637		10.8492		13.7576		13.7002		14.4706		14.1813		5.19165		14.5225		12.4191		15.4973		16.3436
326.5	0		-12.4358		12.1526		11.0836		13.6902		13.7936		14.3881		14.1932		5.24463		14.6962		12.4113		15.6523		16.2921
327.5	0		-12.4329		12.0912		11.272		13.7125		13.8108		14.4517		13.9913		5.17834		14.6362		12.0548		15.6743		16.2295
328.5	0		-12.4036		12.0957		11.5719		13.6998		13.9014		14.5825		14.202		5.40308		14.6652		12.0042		15.647		16.1476
329.5	0		-12.5835		11.9366		11.4965		13.5811		13.7037		14.4814		14.1681		5.41943		14.6995		11.6765		15.6058		15.9491
330.5	0		-12.543		12.0255		11.2292		13.3867		13.6106		14.4393		14.3213		5.38538		14.454		11.1697		15.509		16.1029
331.5	0		-12.5038		11.9448		11.2034		13.2072		13.3163		14.4678		14.2642		5.33972		14.6913		10.6381		15.3304		16.0831
332.5	0		-12.674		11.952		11.3961		13.1818		13.4495		14.323		14.4365		5.20898		14.8772		10.1771		15.4585		16.0952
333.5	0		-12.5898		11.9631		11.5316		13.3239		13.4684		14.2333		14.3088		5.30444		14.9888		9.81445		15.481		16.0724
334.5	0		-12.6462		11.7189		11.3599		13.4158		13.2953		14.369		14.3807		5.25708		14.9225		9.51892		15.2626		15.8458
335.5	0		-12.7111		11.7721		11.0995		13.2794		13.3442		14.4402		14.3291		5.19739		15.1437		9.46021		15.5206		15.9335
336.5	0		-12.7052		11.7543		11.0168		13.33		13.1777		14.0809		14.3778		5.01624		15.203		9.49585		15.4288		15.9277
337.5	0		-12.5216		11.8522		11.1561		13.2551		13.1685		14.2251		14.2355		5.13635		15.0118		9.51477		15.3195		15.906
338.5	0		-12.3679		11.9429		11.5894		13.3446		13.2703		14.5624		14.3447		5.33569		15.153		9.80896		15.488		15.9586
339.5	0		-12.1027		12.0254		11.7686		13.3329		13.4277		14.709		14.3567		5.58582		15.6486		9.87854		15.5005		16.2372
340.5	0		-12.3085		11.8826		11.7245		13.3198		13.3573		14.6455		14.3113		5.36328		16.1093		9.73633		15.5938		16.0104
341.5	0		-12.6715		11.9039		12.0947		13.0444		13.2164		14.4926		14.2761		5.3313		16.114		9.81067		15.6334		15.9374
342.5	0		-12.8352		12.1654		12.6914		12.8986		13.304		14.3549		14.2606		5.52234		16.0601		9.72437		15.6064		15.7318
343.5	0		-12.817		11.8983		12.6923		12.7343		13.0192		14.2258		13.9194		5.33069		16.1449		9.38184		15.2048		15.4576
344.5	0		-12.7472		11.9967		12.8663		12.6234		13.1302		14.2433		14.0546		5.23938		16.3759		9.52246		15.09		15.611
345.5	0		-12.9731		11.6749		12.7889		12.3229		12.7289		13.8245		13.6377		5.04614		16.4758		9.18286		14.9681		15.427
346.5	0		-12.892		11.5775		12.7963		12.4196		12.9113		13.8857		13.5		5.1571		13.1075		9.12012		14.9778		15.2029
347.5	0		-12.7301		11.5563		12.9773		12.5422		13.2102		14.0149		13.5526		5.17761		12.1567		9.29077		14.9783		15.418
348.5	0		-12.8035		11.4132		13.0243		12.7285		12.7883		14.1074		13.5029		5.03259		13.3873		8.96399		14.932		15.3107
349.5	0		-12.8612		11.3499		13.2081		12.8633		13.0876		14.3101		13.4646		5.10791		15.3672		9.21655		14.7263		15.5199
350.5	0		-12.5806		11.3796		13.5781		12.9625		13.0712		14.6868		13.6401		5.27942		17.1663		9.25818		14.8148		15.6934
351.5	0		-12.53		11.8453		13.7653		12.9376		12.9756		14.649		13.5892		5.50391		17.9033		9.47778		15.0048		15.6044
352.5	0		-12.3956		11.8308		13.8635		13.2349		13.0211		14.5513		13.4368		5.36475		18.8502		9.62195		15.3563		15.7845
353.5	0		-12.377		11.8772		13.9713		13.2781		13.0305		14.6344		13.4146		5.20532		21.5884		9.45313		15.3878		15.7794
354.5	0		-12.4548		11.797		13.9633		13.2838		12.9707		14.6262		13.5884		4.99426		26.1255		9.38403		15.3446		15.4658
355.5	0		-12.2413		11.8239		13.825		13.34		13.1295		14.7406		13.4579		5.30127		31.697		9.67517		15.4828		15.5497
356.5	0		-12.1669		12.0059		13.6985		13.426		13.0957		14.5396		13.5061		5.33472		38.0338		9.75342		15.4843		15.5221
357.5	0		-12.2954		11.8716		13.7964		13.2043		13.297		14.6707		13.4921		5.17603		43.4894		9.67896		15.1062		15.7163
358.5	0		-12.4268		11.4463		13.6816		13.1885		13.0156		14.808		13.4955		4.9563		46.8551		9.59412		14.9635		15.637
359.5	0		-12.3746		11.0975		13.6675		13.1145		13.0726		15.1453		13.4114		5.04553		48.2849		9.62329		14.9954		15.5038
360.5	0		-12.4888		10.9083		13.7844		13.1223		12.9462		15.3079		13.2451		5.02734		56.0222		9.38257		14.9744		15.0471
361.5	0		-12.5466		10.6841		13.9875		13.3849		12.8375		15.8618		13.4187		5.24805		67.0471		9.7207		15.1488		15.3521
362.5	0		-12.4136		10.824		14.1261		13.5802		12.9067		16.0635		13.5865		5.41089		72.3448		9.80737		15.2578		15.6058
363.5	0		-12.4646		10.8846		14.277		13.507		13.0043		16.1615		13.7194		5.44861		74.3768		9.84009		15.3589		15.6395
364.5	0		-12.5521		10.8069		14.2366		13.5138		12.8962		15.9728		13.504		5.58118		75.0046		9.78943		15.2307		15.6069
365.5	0		-12.5298		10.8639		14.2311		13.5195		12.761		15.0698		13.3224		5.49231		74.8519		9.74756		15.308		15.4066
366.5	0		-12.5377		10.7815		14.1232		13.2811		12.9242		13.1895		13.2596		5.37585		74.4683		9.62085		15.3385		15.0676
367.5	0		-12.4641		11.3671		14.0516		13.2145		13.0822		12.7579		13.4998		5.30542		74.5612		9.75879		15.3124		15.108
368.5	0		-12.4091		11.0598		14.3157		13.5804		12.9774		12.8164		13.6219		5.16418		74.1422		9.65491		15.3784		15.1224
369.5	0		-12.8108		10.777		14.1519		13.3385		12.8499		12.4583		13.4883		5.11462		73.7273		9.53247		15.1445		14.7783
370.5	0		-12.9235		10.7803		13.9741		13.4058		12.8875		12.3833		13.4043		4.96057		73.5066		9.54382		15.0853		14.9504
371.5	0		-13.2219		10.5569		13.6082		13.238		12.5775		12.1057		13.1498		4.745		73.0944		9.3092		14.8802		14.7083
372.5	0		-12.8406		10.7257		14.2075		13.4451		13.0021		12.5762		13.078		4.89941		73.3457		9.31555		14.9388		15.1412
373.5	0		-13.052		10.4325		14.1158		13.1814		12.7767		12.2751		13.4247		4.97559		73.5038		9.1322		15.0444		14.9032
374.5	0		-13.0535		10.8101		14.2914		13.3484		12.7834		12.3921		13.5272		5.20764		73.625		9.26025		15.1674		14.8175
375.5	0		-13.1824		10.6594		13.8585		13.1786		12.6569		12.0575		13.1635		4.84045		73.2568		8.8717		15.0031		14.6304
376.5	0		-13.2115		10.7572		13.7948		13.1107		12.7588		11.9531		13.5134		4.70959		73.2311		9.04321		14.9058		14.7285
377.5	0		-13.2289		10.5223		13.7068		13.2571		12.663		11.4452		13.391		4.57373		73.2421		8.8562		14.7305		14.6859
378.5	0		-13.0872		10.9561		13.8293		13.4285		12.9224		10.6274		13.6133		4.94287		73.5875		9.08191		15.0208		14.7618
379.5	0		-12.8479		11.0909		14.486		13.6279		13.202		10.2814		13.6221		4.86365		73.8215		8.98193		15.183		14.6808
380.5	0		-13.0443		11.1082		14.7937		13.4789		12.8457		10.3125		13.5186		4.80762		73.9139		8.89978		15.1569		14.7775
381.5	0		-13.3224		10.9386		14.8652		13.327		12.6609		9.93323		13.5153		4.72644		73.506		8.85522		15.0422		14.8405
382.5	0		-13.2795		10.5647		14.8088		13.0305		12.677		9.81958		13.4008		4.54382		73.3531		8.85229		14.783		14.8439
383.5	0		-13.4315		10.5427		14.9043		13.1327		12.7352		9.82727		13.4978		4.43054		73.2341		8.54529		14.5667		14.6694
384.5	0		-13.3446		10.676		14.822		13.1619		12.6073		9.91296		13.4994		4.46021		73.5294		8.71912		14.4429		14.6262
385.5	0		-13.3171		10.7581		14.631		13.2021		12.6427		9.84863		13.3842		4.55859		73.5071		8.7594		14.5808		14.589
386.5	0		-13.2902		10.9462		14.5861		12.8917		12.5244		9.67432		13.4869		4.3291		73.1825		8.70459		14.3302		14.585
387.5	0		-13.2057		10.9855		14.665		12.8121		12.597		9.82104		13.7828		4.41467		73.4819		9.02307		14.6667		14.8777
388.5	0		-13.1265		10.8394		14.5519		12.7572		12.4229		9.77966		13.7091		4.48608		73.3384		8.90369		14.5067		14.7386
389.5	0		-13.1152		10.8022		14.5485		12.89		12.4423		9.8446		13.713		4.38123		73.094		8.88501		14.4233		14.6146
390.5	0		-13.6167		10.55		14.2417		12.6281		12.1443		9.75952		13.3818		3.82764		72.9547		8.94177		14.1049		14.2239
391.5	0		-13.5511		10.5146		14.3405		12.5665		11.8765		9.59302		13.27		4.01575		73.1613		8.88245		14.1914		14.25
392.5	0		-13.5029		10.1754		14.399		12.3505		11.8879		9.5708		13.3307		4.19336		73.1177		8.9696		14.0594		14.433
393.5	0		-13.4595		10.2963		14.7919		12.4847		12.1827		9.6355		13.4573		4.31519		73.2671		9.02771		14.3569		14.5035
394.5	0		-13.3722		10.025		14.5297		12.201		11.936		9.38196		13.344		4.224		73.2175		8.86841		14.1892		14.4783
395.5	0		-13.1478		10.379		14.4878		12.3801		12.0172		9.4397		13.4248		4.18347		73.2083		9.0387		14.4587		14.462
396.5	0		-13.4604		10.3107		14.2509		12.4142		11.8209		9.31921		13.5497		4.28589		72.9163		8.97498		13.9846		14.5209
397.5	0		-13.2983		10.5292		14.4573		12.5717		11.8857		9.33862		13.7238		4.25989		72.7739		9.16101		14.1841		14.7892
398.5	0		-13.0713		10.589		14.299		12.5946		11.9113		9.37366		13.7317		4.60596		72.8274		9.37305		14.2719		14.8561
399.5	0		-13.3983		10.7181		14.2987		12.682		11.9266		9.36267		13.7744		4.67432		72.746		9.31995		14.1653		14.8385
400.5	0		-13.4833		10.5498		13.9565		12.7156		11.8359		9.39453		13.3849		4.33411		72.4175		9.04712		13.7621		14.798
401.5	0		-13.1969		10.6791		14.3175		12.9543		11.7928		9.30457		13.8331		4.46509		72.7505		9.27808		13.8986		14.7211
402.5	0		-13.2045		10.6215		14.2599		12.5837		11.5959		9.14795		13.7802		4.16504		72.5187		9.44482		13.7966		14.4636
403.5	0		-13.3547		10.5619		14.1021		12.4691		11.442		8.9303		13.6482		3.95813		72.2413		9.15723		13.6648		14.3768
404.5	0		-13.0503		10.5004		14.1915		12.6718		11.6691		9.04639		13.676		4.18213		72.2125		9.33374		13.6398		14.6309
405.5	0		-13.3226		10.3484		13.7507		12.4236		11.4871		8.77441		13.4038		4.02527		72.2164		9.17773		13.5342		14.3157
406.5	0		-13.5101		10.3417		13.6556		12.2744		11.4634		8.68872		13.251		3.91284		72.1499		8.89709		13.2729		13.8329
407.5	0		-13.386		10.3455		13.7677		12.4379		11.4127		8.86804		13.3363		3.70239		72.6139		8.9939		13.3934		14.0686
408.5	0		-13.3759		10.4871		13.804		12.5293		11.2863		8.8844		13.3246		3.97827		72.803		8.89868		13.5948		14.1301
409.5	0		-13.2056		10.4711		13.9808		12.6112		11.5448		9.06177		13.5857		4.18811		72.9935		9.16663		13.7094		14.0631
410.5	0		-13.2178		10.6138		14.0637		12.4061		11.6173		8.97559		13.8593		4.03186		72.9286		9.29016		13.652		14.2864
411.5	0		-13.1118		10.8202		14.0413		12.6438		11.7351		9.18689		14.0505		4.12805		72.7993		9.25195		13.6366		14.4907
412.5	0		-12.5574		11.3147		14.2347		13.0989		11.803		9.38281		14.281		4.62		73.0219		9.56958		13.9526		14.7498
413.5	0		-12.5146		11.3507		14.4607		13.2471		12.1042		9.53784		14.1796		4.82324		73.1986		9.7793		14.1881		14.7195
414.5	0		-12.7771		11.0844		14.3387		12.9697		12.0597		9.48181		14.1246		4.51099		73.335		9.8446		14.2067		14.4417
415.5	0		-12.7649		10.8361		14.2047		12.9204		11.9305		9.44519		14.0067		4.46045		73.3381		9.67065		14.033		14.6458
416.5	0		-12.9874		10.6582		13.9711		12.568		12.0261		9.27283		13.9481		4.31189		73.0471		9.38892		13.7552		14.3453
417.5	0		-12.6171		10.845		14.0837		12.8104		11.9958		9.47424		13.9423		4.26636		73.2627		9.5		13.7748		14.2794
418.5	0		-12.4808		11.1055		14.2437		12.7705		11.925		9.39392		14.0479		4.22937		73.3619		9.50671		14.0333		14.3993
419.5	0		-12.6001		11.2487		14.1414		12.8097		11.9133		9.21997		14.0527		4.28564		73.3793		9.5376		13.9148		14.21
420.5	0		-12.6692		11.3778		14.2223		12.8635		11.7457		8.88892		13.7994		4.27771		73.0924		9.49023		13.7853		13.9293
421.5	0		-12.9066		11.4613		13.9393		12.58		11.5773		8.80847		13.7236		4.24109		72.9866		9.37451		13.4467		13.9108
422.5	0		-12.7559		11.7471		14.0438		12.9381		11.7375		8.92883		14.0187		4.16736		73.3456		9.46509		13.7601		14.1083
423.5	0		-12.6559		11.7716		14.1531		13.1633		11.8983		9.18909		13.9075		4.23584		73.2092		9.6687		13.8425		14.2876
424.5	0		-12.546		11.5568		14.1218		13.0914		11.8523		9.14172		14.079		4.11011		72.9154		9.48315		13.6755		14.1404
425.5	0		-12.4041		11.908		14.281		13.1163		11.9835		9.23291		14.0317		4.16003		73.0945		9.50903		13.746		14.5372
426.5	0		-13.036		11.6628		14.0071		12.5238		11.6012		8.58948		13.5692		4.0387		72.8359		9.37134		13.4531		14.1611
427.5	0		-13.1912		11.4006		13.6995		12.314		10.9272		8.51306		13.5149		3.8728		72.6471		9.21753		13.3475		14.0348
428.5	0		-13.2764		11.645		13.5728		12.3245		7.20117		8.67505		13.451		3.70117		72.7397		9.13782		13.2058		13.9427
429.5	0		-12.8965		11.817		13.9232		12.7732		8.79858		8.87524		13.8481		4.0929		73.2305		9.49561		13.2882		14.2802
430.5	0		-12.9323		11.7236		13.8029		12.6952		10.9825		8.72119		13.8986		4.06702		73.0813		9.31775		13.0511		14.0939
431.5	0		-13.09		11.6886		13.6462		12.7257		11.1666		8.65869		13.7295		3.85706		72.7465		9.32251		13.0415		13.8517
432.5	0		-13.2946		11.5995		13.5883		12.7196		11.1622		8.47778		13.9238		3.82751		72.5564		9.25232		12.9155		13.6283
433.5	0		-13.5457		11.3173		13.703		12.7054		11.2458		8.16699		13.8876		3.93884		72.373		9.07751		12.9489		13.506
434.5	0		-13.3545		11.2985		13.6187		12.4995		11.1285		8.34949		13.8478		3.84668		72.4235		9.28638		12.771		13.1381
435.5	0		-13.0701		11.5298		13.7466		12.6417		11.5363		8.38538		14.1432		4.20166		72.675		9.60193		13.1536		13.4498
436.5	0		-13.4336		11.4056		13.7117		12.5013		11.1376		8.1698		13.9371		4.01208		72.5062		9.40295		13.1328		13.4973
437.5	0		-13.2837		11.7133		13.6504		12.3252		11.1638		8.44421		14.0555		4.26526		72.5515		9.60657		13.0573		13.6768
438.5	0		-13.1896		11.8314		13.6525		12.499		11.2491		8.54895		14.1592		4.31885		72.7393		9.63904		13.0975		13.5531
439.5	0		-12.8611		11.8075		13.6555		12.4187		11.3879		8.66577		14.1477		4.36462		72.5989		9.7002		13.193		13.4524
440.5	0		-12.9073		11.8341		13.2018		12.4532		11.235		8.55383		14.0531		3.98047		72.4447		9.41895		13.045		13.4258
441.5	0		-12.9404		11.7991		12.9124		12.165		11.2782		8.36047		13.6554		4.00928		72.4066		9.15918		12.9146		13.2361
442.5	0		-13.2714		11.5846		12.8838		11.9683		11.0045		8.09143		13.3701		3.84167		72.4639		9.01196		12.8326		12.965
443.5	0		-13.1068		11.5538		12.9789		12.1927		10.9879		8.12415		13.7559		3.95178		72.7776		9.34241		12.8888		13.3956
444.5	0		-12.9164		11.6464		12.9213		12.179		11.0272		8.26917		13.9524		3.78552		72.9031		9.58093		12.9313		13.3707
445.5	0		-13.0287		11.6702		12.63		11.8853		10.9358		8.26843		13.7546		3.83655		72.4562		9.31885		12.4724		13.2399
446.5	0		-13.0413		11.7938		12.668		12.0439		10.9645		8.18152		13.8707		3.87988		72.4586		9.17615		12.4087		13.1837
447.5	0		-13.241		11.6914		12.5538		12.1653		10.7557		7.87061		13.7286		3.90015		72.2853		9.2832		12.3328		12.936
448.5	0		-13.3652		11.8137		12.6403		12.0183		10.8292		7.82458		13.5823		3.77209		72.1339		9.32068		12.3956		12.7487
449.5	0		-13.5288		11.8264		12.8479		12.2343		11.0701		8.28125		13.8176		3.83911		72.0914		9.40515		12.4858		12.8796
450.5	0		-13.3594		11.7908		12.7913		12.3112		11.1116		8.00208		13.8638		3.79614		71.9883		9.59766		12.2551		12.8889
451.5	0		-13.3558		11.8313		12.4642		12.2627		10.8417		8.03186		13.5292		3.81384		71.8978		9.33313		12.1619		13.0599
452.5	0		-13.4971		11.7775		12.3318		12.0422		10.8917		8.04797		13.4999		3.495		71.8219		9.28162		12.0385		12.8735
453.5	0		-13.4183		11.9187		12.5042		12.203		10.7885		8.09375		13.48		3.91565		71.8528		9.3031		12.2148		13.2335
454.5	0		-13.6139		11.6451		12.0112		11.8983		10.582		7.73926		13.2085		3.53455		71.6036		8.96387		11.9047		12.6648
455.5	0		-13.5566		11.4385		12.1791		11.9972		10.5525		7.65515		13.248		3.64355		71.6533		8.88049		11.8942		12.4736
456.5	0		-13.3251		11.6049		12.5316		12.094		10.8085		7.823		13.5745		3.65564		71.5847		8.95093		12.1873		12.5863
457.5	0		-13.0267		11.7555		12.5187		11.938		10.886		8.05688		13.4755		3.30396		71.4928		9.01062		12.1584		12.7456
458.5	0		-13.3904		11.7256		12.2968		11.7487		10.7025		7.9386		13.1956		3.45532		71.3096		8.94775		11.8535		12.5507
459.5	0		-13.2107		11.874		12.0333		11.7538		10.6957		7.95825		13.2839		3.52942		71.2448		9.05225		11.6833		12.3563
460.5	0		-13.2317		11.5851		12.1741		11.6744		10.5334		7.56323		13.2726		3.24097		71.0299		8.56641		11.4982		12.0762
461.5	0		-13.3293		11.5521		11.9573		11.7365		10.4647		7.41992		13.2285		3.32373		71.1705		8.54785		11.6918		12.1432
462.5	0		-13.1338		11.8467		12.1945		12.0082		10.6748		7.42139		13.4972		3.58838		71.2576		8.85291		11.858		12.218
463.5	0		-13.3654		12.1516		12.2496		11.892		10.6418		7.41699		13.4822		3.65686		71.1144		8.78076		11.9147		12.2739
464.5	0		-13.4242		12.2725		12.226		12.0625		10.7245		7.60352		13.4174		3.43066		70.9321		8.64221		12.2145		12.2036
465.5	0		-13.3954		12.3304		12.2563		12.0577		10.6368		7.67542		13.2795		3.35388		70.6451		8.8772		12.0961		12.111
466.5	0		-13.5616		12.0156		12.0593		11.86		10.7351		7.55359		13.2932		3.43201		70.3235		8.72168		11.875		11.8174
467.5	0		-13.4314		12.0076		11.9375		11.8665		10.9924		7.4696		13.4541		3.40466		70.1843		8.64172		11.6661		11.9523
468.5	0		-12.9657		12.1145		12.2324		11.9041		11.0431		7.63074		13.4478		2.49341		70.6189		8.55273		11.9044		11.6831
469.5	0		-13.0094		12.1741		12.2197		11.8496		11.1646		7.63721		13.5485		1.31653		70.8271		8.58276		12.1249		11.9435
470.5	0		-13.0366		12.1305		12.4557		11.8976		11.2821		7.51233		13.5905		1.0033		70.5172		8.89294		12.0038		11.903
471.5	0		-13.147		12.0361		12.1896		11.7637		10.9331		7.5188		13.4695		0.731445		69.9611		8.61572		11.9131		11.8346
472.5	0		-13.1726		12.0343		12.1396		11.6659		11.0955		7.29407		13.2385		0.84436		69.9985		8.63782		11.6953		11.8673
473.5	0		-13.5027		11.7196		12.1271		11.532		10.9398		7.12878		12.9028		0.40332		69.5958		8.57507		11.3801		11.6328
474.5	0		-13.4688		11.9329		12.2843		11.5516		11.1273		7.28357		12.9032		0.359375		69.7987		8.69092		11.2363		11.4739
475.5	0		-13.1599		11.9584		12.183		11.61		11.0981		7.50891		13.0039		0.463501		70.1646		8.47839		11.1694		11.6785
476.5	0		-12.6454		12.2655		12.6454		12.2139		11.4106		7.93481		13.5435		0.926514		70.454		8.72644		11.2015		12.1616
477.5	0		-12.6028		12.2642		12.5408		12.1777		11.1096		7.75562		13.4333		0.953003		70.3368		8.67419		11.0972		11.9758
478.5	0		-12.8893		12.288		12.3812		12.2303		10.9634		7.74817		13.2313		0.957764		70.3239		8.52368		10.9095		11.9381
479.5	0		-12.8683		12.2334		12.4106		12.4567		11.125		7.53821		13.4854		0.984985		70.5614		8.8606		10.943		12.0273
480.5	0		-12.6826		12.1714		12.4701		12.6671		11.274		7.698		13.624		1.07678		70.5176		8.9408		11.1288		12.1615
481.5	0		-12.6366		12.1034		12.5449		12.3556		11.2367		7.55737		13.3232		0.648193		70.4033		8.83691		10.8564		11.8135
482.5	0		-12.5857		12.3168		12.9397		12.4659		11.0964		7.59058		13.472		0.807617		70.5094		9.02185		10.8273		11.9452
483.5	0		-12.8788		12.2507		12.6768		12.3336		10.6881		7.70093		13.264		0.408203		70.2136		8.83154		10.6238		11.9336
484.5	0		-13.0093		11.9609		12.5928		12.2625		10.556		7.43616		13.3279		0.46228		69.952		8.95471		10.137		11.7106
485.5	0		-13.1542		11.704		12.5358		12.1509		10.7261		7.33875		13.2468		0.544189		69.813		8.90625		9.75073		11.561
486.5	0		-13.1714		11.803		12.4542		12.293		10.6965		7.46838		13.2103		0.523438		69.7046		8.96692		9.88269		11.8536
487.5	0		-13.0531		11.7278		12.7321		12.3503		10.6539		7.46082		13.2538		0.397217		69.5719		8.81848		9.91748		11.7167
488.5	0		-13.1775		11.7435		13.0133		12.3983		10.7773		7.48425		13.2037		0.433838		69.6462		8.78894		10.0669		11.7711
489.5	0		-13.1279		11.6885		12.9502		12.3496		10.8279		7.41357		13.1942		0.640015		69.075		8.8136		9.95178		11.6473
490.5	0		-13.4215		11.7874		12.5992		12.2161		10.6079		7.19324		13.1407		0.520874		68.4758		8.8125		9.69678		11.2999
491.5	0		-13.6479		11.5145		12.592		12.1095		10.2192		7.21558		12.7753		0.311035		68.2408		8.50928		9.67615		11.3048
492.5	0		-13.2788		11.8375		13.1649		12.5293		10.5726		7.54456		13.1107		0.599976		68.5413		8.67627		10.0728		11.6566
493.5	0		-13.5601		11.9886		12.7118		12.4283		10.6917		7.47705		13.3337		0.541382		68.3145		8.6698		9.77478		11.2786
494.5	0		-13.4955		12.0242		12.8071		12.3441		10.6201		7.35596		13.3204		0.382202		68.1887		8.52881		9.6842		11.2684
495.5	0		-11.7468		13.9851		14.8285		14.0756		12.4733		9.24878		15.158		2.09631		70.2782		10.3577		11.6975		13.2377
496.5	0		-3.00293		22.3899		23.2845		22.5698		21.0085		17.6788		23.5948		10.3842		78.686		18.5938		19.9229		21.4025
497.5	0		0.27063		25.6469		26.7095		25.8108		24.2616		20.7693		26.9607		13.604		81.71		22.2085		23.0901		24.4224
498.5	0		-2.24646		23.1222		24.2545		23.5813		21.9312		18.442		24.558		11.2986		79.1443		19.9337		20.7341		22.1057
499.5	0		-5.1781		20.1202		21.4268		20.2639		18.8848		15.3158		21.62		8.39954		76.2664		16.8728		17.8486		19.0959
500.5	0		-6.87439		18.2284		19.3888		18.4709		16.8689		13.5541		19.8137		6.67029		74.2241		15.1368		15.9556		17.369
501.5	0		-7.1499		17.9587		19.1428		18.2659		16.9846		13.5573		19.6696		6.63501		74.0753		14.9045		15.8667		17.1437
502.5	0		-6.78674		18.113		19.3779		18.4423		17.2312		13.8298		19.9133		6.68848		74.4728		15.0067		16.1387		17.4049
503.5	0		-6.70984		18.0391		19.6248		18.679		17.4493		13.8805		19.8534		6.86987		74.7687		15.2665		16.2704		17.438
504.5	0		-7.21594		17.3549		19.0345		18.1298		17.0352		13.2726		19.3386		6.34583		74.1016		14.756		15.8396		16.7581
505.5	0		-7.44421		17.3291		18.7277		18.0389		16.6841		12.8315		18.9276		6.22815		73.7645		14.2776		15.4985		16.4034
506.5	0		-7.53491		17.1545		18.7338		17.7546		16.7635		12.6732		19.0332		6.05066		73.616		14.1521		15.4144		16.2146
507.5	0		-7.41516		17.2783		18.6321		17.7501		16.5198		12.618		18.793		5.97571		73.495		14.0597		15.3701		16.342
508.5	0		-7.76526		16.9753		18.287		17.5238		16.1168		12.1323		18.2823		5.51782		72.9121		13.5737		14.8313		15.8242
509.5	0		-7.92444		16.9539		18.457		17.5303		16.4272		12.1909		18.4279		5.47791		73.1061		13.6545		14.7355		15.8999
510.5	0		-7.80786		16.976		18.6047		17.5518		16.2327		12.0454		18.5544		5.39551		73.0698		13.6312		14.6404		15.7955
511.5	0		-8.25232		16.647		18.2947		17.3473		15.8752		11.9531		18.3787		5.23254		72.8386		13.6028		14.5087		15.353
512.5	0		-8.33276		16.6648		18.2998		17.2762		16.1046		11.9669		18.4652		5.41626		72.5515		13.5516		14.7036		15.5555
513.5	0		-8.46045		16.691		17.8025		17.3046		15.9731		12.0461		18.4192		5.18933		72.6512		13.4475		14.4623		15.5088
514.5	0		-8.69141		16.4608		17.686		16.9902		15.765		11.9545		18.4077		5.11792		72.6708		13.2223		14.2932		15.2808
515.5	0		-8.47485		16.5874		17.9558		17.0636		15.7358		11.6819		18.2798		5.12695		72.3329		13.3129		14.2928		15.3909
516.5	0		-8.39648		16.4662		17.7896		16.9358		15.5142		11.6532		18.0658		4.7981		71.9011		13.2489		14.0076		15.2881
517.5	0		-8.52283		16.4143		17.9196		17.052		15.5706		11.4454		18.2427		4.75415		72.1051		13.0316		13.7944		15.2455
518.5	0		-8.68579		16.1669		17.5883		16.6814		15.2965		11.2496		17.6598		4.62866		72.2081		12.7389		13.5811		15.0035
519.5	0		-8.62268		16.3069		17.6168		16.7954		15.2714		11.4617		17.8121		4.74475		72.0598		12.7126		13.5878		14.8962
520.5	0		-8.40137		16.2939		17.9269		16.9468		15.3699		11.7047		17.9502		5.14734		71.9786		13.0905		13.9064		15.245
521.5	0		-8.32654		16.2749		17.7837		16.957		15.4103		11.6365		18.1653		4.84375		71.5685		12.922		13.7408		15.2708
522.5	0		-8.35742		16.4568		17.7455		17.2346		15.6108		11.651		18.2415		4.72913		71.5675		13.1509		13.8475		15.1844
523.5	0		-8.26245		16.33		17.7461		17.3243		15.8702		11.6766		18.0979		4.79053		71.9004		13.1963		13.8398		15.1754
524.5	0		-8.50476		16.2091		17.6476		16.9938		15.6582		11.3524		18.1874		4.6261		71.7104		12.7643		13.5674		14.9739
525.5	0		-8.41333		16.2174		17.6483		17.0873		15.8315		11.6455		18.186		4.76807		71.96		12.665		13.5538		15.1776
526.5	0		-8.65906		15.8621		17.4534		16.9119		15.5697		11.3439		17.9355		4.776		71.494		12.6473		13.4944		14.6409
527.5	0		-8.66467		15.8595		17.4958		16.7263		15.3816		11.2203		17.8949		4.82715		71.4858		12.626		13.4583		14.8232
528.5	0		-8.82117		15.8942		17.4371		16.7078		15.2351		11.0109		17.9021		4.55823		71.5032		12.5656		13.4658		14.7771
529.5	0		-8.52197		15.951		17.4995		16.8191		15.5869		11.2092		18.168		4.5072		71.4926		12.6936		13.2736		14.5436
530.5	0		-8.61719		15.8317		17.6246		16.8921		15.2582		11.0471		17.9568		4.36987		71.436		12.4733		13.1609		14.6678
531.5	0		-8.6543		15.5712		17.703		16.7607		15.1525		10.8828		17.6937		4.33813		71.4622		12.1552		12.8744		14.6237
532.5	0		-8.6394		15.7283		17.5931		16.5187		14.9988		10.9784		17.6392		4.22107		71.3746		12.2291		12.9066		14.8335
533.5	0		-8.84558		15.6548		17.6166		16.4839		14.8619		10.8262		17.5677		4.31604		71.08		12.0856		12.7823		14.3303
534.5	0		-8.6825		15.8054		17.5913		16.5776		14.9771		11.0824		18.0055		4.31982		70.9314		12.2914		12.87		14.3024
535.5	0		-8.4668		15.4778		17.6149		16.6382		15.0505		10.8998		18.0658		4.45935		70.828		12.463		12.9998		14.4231
536.5	0		-8.64624		15.4586		17.7657		16.3685		14.8872		10.7427		17.8811		4.46924		70.7673		12.2708		12.7096		14.5586
537.5	0		-8.80579		15.3805		17.7897		16.5657		15.0254		10.8855		17.9395		4.45898		70.8722		12.1705		12.6616		14.2017
538.5	0		-8.80396		15.3342		17.6196		16.429		15.0762		10.9777		17.8087		4.18567		70.9052		11.8098		12.4495		13.864
539.5	0		-8.62695		15.3883		17.7185		16.6716		15.1635		10.9749		17.6173		4.08252		71.207		11.9745		12.5743		14.1279
540.5	0		-8.72107		15.3887		17.5903		16.6842		15.0076		10.8494		17.4282		3.96936		70.6924		11.7236		12.5107		14.0746
541.5	0		-9.11914		15.342		17.3541		16.6658		14.7946		10.6879		17.2871		3.73047		70.6129		11.4885		12.0726		13.7642
542.5	0		-9.06726		15.1046		17.208		16.3933		14.5957		10.4626		17.4994		3.71472		70.33		11.376		12.125		13.4872
543.5	0		-9.05701		15.0206		17.0394		16.3138		14.9666		10.355		17.4443		3.8103		70.1769		11.3458		12.0497		13.6594
544.5	0		-9.48987		14.8396		16.8813		15.8778		14.6525		10.1761		17.2031		3.64526		69.7991		10.9021		11.4398		13.2944
545.5	0		-9.78796		14.7903		16.5709		15.5892		14.1052		10.1089		16.7891		3.33398		69.5006		10.5768		11.1669		13.0356
546.5	0		-9.78345		14.7849		16.6754		15.4147		13.9138		10.0844		16.67		3.10901		69.2832		10.3922		11.1268		12.7789
547.5	0		-9.90649		14.7465		16.65		15.3351		13.9622		10.0364		16.7499		2.90515		69.0999		10.4668		11.1818		12.6748
548.5	0		-9.95691		14.6343		16.2258		15.2181		13.8102		9.64563		16.5883		2.68323		68.7516		10.2395		10.8859		12.4805
549.5	0		-10.1968		14.4089		16.2484		15.1866		13.558		9.33997		16.4165		2.57141		68.8367		10.1293		10.4198		12.2501
550.5	0		-10.048		14.2065		16.2438		15.2358		13.5157		9.32617		16.6567		2.61975		68.9894		10.0935		10.3457		12.3483
551.5	0		-10.3135		14.144		16.1779		14.9595		13.3032		9.32312		16.4268		2.04517		68.842		9.71619		10.2168		12.3359
552.5	0		-10.2357		14.2793		16.2334		15.0605		13.605		9.63806		16.6737		2.26501		68.8579		9.88684		10.2122		12.3184
553.5	0		-10.0316		14.3008		16.0092		15.124		13.6951		9.57263		16.6876		2.50073		68.7686		9.98438		10.3972		12.0685
554.5	0		-9.91711		14.3914		16.1606		15.0092		13.6875		9.58044		16.5231		2.4552		68.5741		9.83643		10.4756		12.1481
555.5	0		-10.2307		14.2483		16.0854		14.8792		13.6226		9.37866		16.5172		2.35376		68.4598		9.56042		10.3031		12.1415
556.5	0		-10.3558		14.2909		15.9288		14.9576		13.6801		9.48877		16.4473		2.40466		68.2681		9.60876		10.1014		12.1733
557.5	0		-10.6064		14.1656		15.7498		14.7739		13.6155		9.19836		16.3113		2.4696		68.0372		9.26831		10.2213		11.7943
558.5	0		-10.7356		13.7499		15.8416		14.6394		13.4213		9.20264		16.002		2.44849		67.8586		8.89563		10.0909		11.5375
559.5	0		-10.6696		13.9449		15.9772		14.7946		13.5088		9.23816		16.1754		2.46484		67.7455		8.78296		10.1119		11.4137
560.5	0		-10.7118		13.6735		15.5198		14.4205		13.3058		8.91187		16.0176		2.10706		67.6006		8.45264		9.63098		11.1844
561.5	0		-11.1145		13.423		15.2771		14.0507		12.869		8.70508		15.7437		1.85107		67.5104		8.18848		9.40881		11.0706
562.5	0		-10.9784		13.245		15.3473		13.9836		12.8812		8.87012		15.8021		1.89319		67.7677		8.29858		9.36377		11.0066
563.5	0		-10.9629		13.2513		15.1632		13.8783		12.8579		8.83679		15.876		1.68604		68.0712		8.13269		9.21057		11.2222
564.5	0		-11.2361		12.9731		14.9169		13.437		12.3666		8.20374		15.5347		1.31433		67.8176		7.73267		9.03345		11.1093
565.5	0		-11.458		12.8949		14.7126		13.4943		12.2894		8.16919		15.5558		1.42358		67.671		7.7644		8.80371		10.692
566.5	0		-11.6637		12.7834		14.5922		13.3534		12.1108		8.03625		15.0192		1.24683		67.546		7.49048		8.84607		10.2794
567.5	0		-11.8707		12.7808		14.3025		13.2788		12.1471		8.02722		14.85		1.07068		67.4585		7.17627		8.82751		10.1196
568.5	0		-12.1432		12.3445		14.2336		12.9623		11.9657		7.79456		14.5858		0.990234		67.1587		6.8811		8.44836		9.71008
569.5	0		-12.2322		12.4049		14.21		13.0098		11.9702		7.50708		14.4384		0.882324		67.0549		6.63464		8.33252		9.45703
570.5	0		-12.1521		12.4076		14.186		12.8564		11.8827		7.60364		14.291		1.13782		67.0704		6.64404		8.46362		9.16443
571.5	0		-12.1455		12.5225		14.3713		12.7911		12.0883		7.74695		14.6409		1.47278		66.9218		7.09839		8.68555		9.34045
572.5	0		-12.424		12.4506		14.3265		12.8473		12.0306		7.56445		14.5043		2.10254		66.8542		7.06213		8.38794		9.16284
573.5	0		-12.6339		12.4069		14.0812		12.7181		11.7401		7.24243		14.2903		0.68457		66.7717		6.92212		8.09436		9.01575
574.5	0		-12.5885		12.5037		13.6132		12.8623		11.8306		7.39966		14.4376		-11.2607		66.8353		6.88953		8.06946		8.88281
575.5	0		-12.4763		12.4316		13.2314		12.6107		11.8715		7.40479		14.5771		-29.1427		66.9772		6.73303		7.979		8.66931
576.5	0		-12.4463		12.3447		13.2861		12.8859		11.9023		7.38843		14.66		-34.4834		67.0498		6.53699		8.31409		8.79895
577.5	0		-12.3557		12.1772		13.4453		12.8868		11.9181		7.2522		14.4248		-35.6482		66.8312		6.31665		8.22656		8.78064
578.5	0		-12.5627		11.9969		13.2494		12.7083		11.7112		7.38647		14.3188		-37.6218		66.5826		6.27405		8.2533		8.76892
579.5	0		-12.8766		12.0104		13.3196		12.465		11.6708		7.37891		14.3253		-39.7128		66.8223		6.15161		7.92578		8.78442
580.5	0		-12.7573		12.0005		13.2626		12.3833		11.4475		7.10828		14.2238		-41.3616		67.5513		5.89917		7.82178		8.71399
581.5	0		-12.9142		11.793		13.2913		12.4574		11.547		7.05872		13.8883		-42.0719		67.8928		5.70703		7.76331		8.95227
582.5	0		-13.2246		11.7455		13.1381		12.1561		11.1212		6.90259		14.0316		-42.3464		67.5146		6.03833		7.60828		9.04626
583.5	0		-13.3401		11.5708		13.2087		12.2216		11.0162		6.86157		13.7947		-42.806		67.2574		6.08777		7.49194		8.79968
584.5	0		-13.4161		11.6392		13.4856		12.0386		11.1736		7.08081		13.5366		-43.0656		67.0452		5.94116		7.70081		8.88416
585.5	0		-13.8047		11.333		13.3054		11.823		11.0234		6.76611		13.5028		-43.4698		66.8162		5.75879		7.72144		8.86572
586.5	0		-13.745		11.2032		13.3116		11.8774		10.8314		6.37695		13.3425		-43.7089		66.7738		5.37427		7.57947		8.83557
587.5	0		-14.1166		11.219		13.1689		12.0126		10.6985		6.48303		13.4473		-43.8158		66.6224		5.3241		7.27808		8.79529
588.5	0		-13.996		11.3232		13.5552		11.9531		10.8268		6.92151		13.6716		-43.8613		67.2596		5.57898		7.55127		9.10925
589.5	0		-14.0184		11.2202		13.5905		11.9723		10.9049		6.71069		13.8263		-44.1168		67.5269		5.74451		7.40088		9.02515
590.5	0		-14.3085		11.2325		13.6211		11.8698		10.6594		6.5022		13.3834		-44.6221		67.3177		5.42285		7.04297		8.67773
591.5	0		-14.5697		11.1472		13.3479		12.0219		10.7998		6.55872		13.3967		-44.787		67.1685		5.44775		6.80823		8.60547
592.5	0		-14.7003		11.3422		13.4401		11.9979		10.7806		6.30164		13.3329		-44.7273		67.5336		5.29883		6.65125		8.578
593.5	0		-15.0107		10.9269		13.1887		11.6132		10.3011		6.1875		13.2128		-45.0319		67.2792		5.15649		6.24756		8.26111
594.5	0		-14.9893		11.0009		13.1204		11.5537		10.2393		6.01697		12.9775		-45.097		66.9001		4.91418		6.26196		7.88379
595.5	0		-15.198		10.8712		13.0293		11.2909		10.1592		5.87402		13.0845		-45.0399		66.7994		4.87354		6.07971		8.09485
596.5	0		-15.0383		10.9265		13.239		11.4368		10.1851		5.98877		13.45		-45.0695		66.6622		5.07104		6.10059		7.92505
597.5	0		-14.7249		10.9972		13.2615		11.5601		10.4095		6.21021		13.7765		-44.9797		66.9354		5.31604		6.0238		8.02026
598.5	0		-14.8163		10.8901		12.9189		11.4491		10.3424		5.73914		13.6648		-45.2684		66.9525		5.01331		5.72058		8.05798
599.5	0		-14.8888		10.6449		12.8782		11.5935		10.4385		5.69812		13.3651		-45.4268		66.8026		4.97485		5.41699		7.61719
600.5	0		-15.0154		10.9514		13.0176		11.6573		10.5076		5.7356		13.4564		-45.3483		66.7673		4.93945		5.45874		7.65283
601.5	0		-15.123		10.5087		12.7052		11.3064		10.1194		5.34082		13.2406		-45.6235		66.7272		4.55103		5.15491		7.35706
602.5	0		-14.9691		10.3065		12.7189		11.0637		10.1736		5.48779		13.2944		-45.8376		66.3632		4.6842		5.26025		7.33179
603.5	0		-14.9458		10.3124		12.7928		11.2606		10.2059		5.79895		13.4473		-45.6298		66.7563		4.88672		5.29016		7.89978
604.5	0		-15.2325		9.92822		12.6202		10.8973		9.75574		5.49622		12.8933		-46.2106		66.3094		4.64063		4.95569		7.33728
605.5	0		-15.3716		9.96375		12.3694		10.8694		9.37268		5.11328		12.6938		-46.2278		65.9418		4.49463		4.98987		7.47375
606.5	0		-15.1713		10.2847		12.5514		11.1257		9.63928		5.25342		12.7556		-46.0569		65.8323		4.92847		4.93799		7.58215
607.5	0		-15.1473		10.1205		12.4149		11.0741		9.51196		5.36218		12.611		-46.2365		65.2263		4.69653		4.87341		7.53723
608.5	0		-14.9148		10.2957		12.3795		11.3767		9.62769		5.4093		12.9698		-46.2178		65.2738		4.90552		4.9303		7.74841
609.5	0		-14.8668		10.2386		12.3923		11.0555		9.41748		5.22437		12.8859		-46.3654		65.4442		4.953		4.78687		7.58325
610.5	0		-15.1388		10.389		12.443		11.0535		9.48779		5.37085		12.8795		-46.5183		64.8827		4.84033		4.8905		7.71423
611.5	0		-15.3621		10.2152		12.1547		10.7084		9.09668		4.95776		12.2993		-46.8728		65.0919		4.46289		4.23206		7.54102
612.5	0		-15.3226		10.0653		12.1903		10.8943		9.4541		5.02405		12.5389		-46.8418		65.7294		4.66357		4.3457		7.57263
613.5	0		-15.297		10.0066		12.1766		10.8958		9.56201		4.95386		12.7683		-46.8848		66.047		4.66589		4.21875		7.68103
614.5	0		-15.8645		9.72083		11.7301		10.4048		9.04614		4.58008		12.3812		-47.1676		65.5275		4.21436		3.85547		7.427
615.5	0		-15.5621		10.0081		12.0063		10.6879		9.39124		5.0365		12.713		-47.0127		65.6189		4.39709		4.16309		7.52551
616.5	0		-15.2078		10.075		12.2267		11.0598		9.41235		5.46948		12.7043		-46.6566		65.7416		4.80261		4.27759		7.81042
617.5	0		-15.6255		9.74963		11.8281		10.7095		8.93567		5.01086		12.524		-47.0084		65.3729		4.46118		3.86914		7.61157
618.5	0		-15.6941		9.68494		11.6921		10.4635		9.04565		5.01086		12.3555		-47.111		65.08		4.16736		3.92834		7.4574
619.5	0		-15.66		9.74585		11.8712		10.35		8.78076		4.89453		12.0791		-47.1288		64.9525		4.29358		3.97961		7.22925
620.5	0		-15.6395		9.71558		11.9539		10.4834		8.96118		5.02893		12.2111		-47.0834		65.0299		4.29443		3.98364		7.67749
621.5	0		-15.8739		9.55542		12.1989		10.3519		8.97083		4.99573		12.3486		-47.1219		65.152		4.16516		3.80798		8.15344
622.5	0		-15.7871		9.47705		11.8596		10.306		9.10071		4.95728		12.4866		-46.9266		65.1627		4.17981		3.89722		8.3407
623.5	0		-15.7534		9.45386		11.7155		10.298		9.07568		4.99976		12.3632		-47.0165		63.6423		4.15454		3.79663		8.42676
624.5	0		-15.9882		9.40808		11.8379		10.183		8.90088		4.91284		12.4647		-47.0746		62.6212		4.15674		3.91052		8.53906
625.5	0		-16.0328		9.45813		11.7954		10.2933		9.01404		4.74329		12.5048		-47.1385		62.2744		4.08459		3.82532		8.59937
626.5	0		-15.9255		9.39075		12.0338		10.3258		9.26855		5.04443		12.5879		-46.9834		62.5785		4.29248		3.87891		8.73499
627.5	0		-15.7128		9.77441		12.1694		10.6306		9.31494		5.16333		12.5966		-46.8489		62.823		4.31958		4.0824		9.0802
628.5	0		-16.0626		9.32483		11.9034		10.356		8.99072		4.8501		12.3777		-47.0081		62.3673		3.96167		3.823		8.65271
629.5	0		-15.8097		9.44531		11.9963		10.5155		8.97083		4.99109		12.3811		-47.103		62.5439		3.8363		3.83008		8.49768
630.5	0		-15.7928		9.43018		12.2549		10.3951		8.98389		5.07007		12.3186		-47.1752		62.3776		3.85315		4.06616		8.64502
631.5	0		-15.7572		9.61389		12.182		10.5105		9.10059		4.96387		12.194		-46.9333		62.3463		4.15308		3.99622		8.50391
632.5	0		-15.6427		9.61597		12.35		10.6372		9.44653		5.17371		12.553		-46.9031		62.4791		4.41931		4.09387		8.36658
633.5	0		-15.5708		9.71985		12.3188		10.6255		9.40234		5.16907		12.4397		-47.1368		62.3201		4.40967		3.82605		8.12378
634.5	0		-15.5236		9.62146		12.3507		10.6307		9.16846		5.13647		12.4672		-47.2764		61.8805		4.28247		3.66797		8.18042
635.5	0		-15.516		9.81555		12.4672		10.7097		9.49878		5.35059		12.7129		-47.1746		62.1648		4.41125		4.00049		8.50073
636.5	0		-15.5459		9.79333		12.3401		10.6849		9.44824		5.18445		12.6663		-47.2899		62.2968		4.33191		4.05078		8.52246
637.5	0		-15.6338		9.56567		12.3329		10.5187		9.28003		5.04749		12.2874		-47.2037		62.1619		4.25439		4.08411		8.58972
638.5	0		-15.9354		9.4082		12.1746		10.3563		9.34351		4.68225		12.2478		-47.5688		62.1616		4.20178		3.65454		8.047
639.5	0		-16.0469		9.64709		12.089		10.4231		9.16736		4.87915		12.5739		-47.7067		62.2817		4.02441		3.65869		7.91797
640.5	0		-16.2781		9.2981		12.0786		10.0571		8.92419		4.76013		12.3876		-47.8154		62.2937		3.87854		3.33167		7.82019
641.5	0		-16.4556		9.05811		11.6338		9.97192		8.86316		4.51245		12.2343		-48.2813		62.0002		3.93347		3.15979		7.86462
642.5	0		-16.3212		9.21118		11.6079		10.0522		8.89795		4.53943		12.0333		-48.2157		62.0018		4.01782		3.31274		7.91345
643.5	0		-16.1198		9.2832		11.5247		10.29		8.93408		4.5708		12.2197		-48.0507		61.9226		4.10779		3.51318		7.88916
644.5	0		-16.0665		9.23291		11.3608		10.0179		8.85498		4.7439		12.1053		-48.0685		61.952		4.0459		3.33801		8.08252
645.5	0		-16.2419		9.21387		11.5343		9.9408		8.87415		4.68616		12.0607		-48.2081		61.802		3.79712		3.1499		8.05493
646.5	0		-16.2819		9.43298		11.7621		10.2604		8.91589		4.67493		12.1855		-48.0659		61.8396		4.26038		3.31702		7.89746
647.5	0		-16.6459		9.07886		11.5322		9.79346		8.42932		4.43921		11.6503		-48.3461		61.2091		3.84192		2.91003		7.55566
648.5	0		-16.4355		9.37939		11.7169		10.0911		8.5033		4.5575		11.9036		-48.0944		61.1348		3.93311		2.95605		7.65027
649.5	0		-16.5613		9.53064		11.741		10.1418		8.52283		4.62048		12.0698		-48.1422		61.2305		4.052		3.13916		7.62915
650.5	0		-16.8044		9.19495		11.3008		9.75696		8.28467		4.1897		11.7274		-48.6411		60.6866		3.4939		2.81372		7.25854
651.5	0		-17.0029		8.97766		11.0673		9.40955		8.31934		3.85193		11.7039		-48.6921		60.5339		3.24866		2.5498		7.01563
652.5	0		-16.7943		9.01575		11.2096		9.7218		8.47339		4.21106		11.7617		-48.5708		60.8344		3.33533		2.54553		6.95276
653.5	0		-16.9127		8.92725		11.274		9.69482		8.59143		4.29285		11.6656		-48.5199		60.9102		3.19348		2.64343		6.93726
654.5	0		-17.1752		8.89661		11.2692		9.71851		8.3667		4.16943		11.4061		-48.6024		61.0297		3.1073		2.7334		6.9386
655.5	0		-17.0807		9.05249		11.5691		9.85828		8.71326		4.29688		11.6783		-48.3192		61.1102		3.49756		2.99817		7.03796
656.5	0		-16.864		9.15991		11.6313		9.88281		8.83643		4.21765		11.7551		-48.3997		61.1458		3.45776		3.09802		7.12964
657.5	0		-16.8527		9.00085		11.301		9.89001		8.8833		4.07324		11.8099		-48.7183		60.9325		3.20398		2.95947		6.67285
658.5	0		-16.8163		8.9541		11.1395		9.78015		8.82336		4.15771		11.6847		-48.6642		61.0101		3.11157		2.81262		6.8551
659.5	0		-17.0089		8.9408		11.0939		9.69983		8.76685		3.92908		11.6		-48.6025		60.64		3.052		2.82874		6.8031
660.5	0		-17.0149		8.95166		10.7883		9.56274		8.54761		4.01526		11.6793		-48.4813		60.5447		2.99939		2.80054		6.86841
661.5	0		-16.963		9.0498		11.0251		9.62769		8.59485		3.88989		11.5112		-48.5403		60.4467		2.89282		2.96338		6.80957
662.5	0		-16.7864		9.20447		11.1414		9.68091		8.69067		3.93408		11.4574		-48.6156		60.2751		3.00732		2.85291		6.68433
663.5	0		-16.9076		9.16199		11.2791		9.47864		8.6051		3.88489		11.2899		-48.6757		60.3237		2.93054		2.74866		6.96167
664.5	0		-16.7007		9.06396		11.4692		9.46912		8.83374		3.85461		11.5468		-48.5745		60.6509		3.01208		2.84375		7.08118
665.5	0		-16.7437		9.13904		11.3224		9.1759		8.55786		3.55579		11.5089		-48.6909		60.5165		2.85706		2.85095		6.67578
666.5	0		-16.6887		9.24756		11.3489		9.21606		8.42493		3.44971		11.6857		-48.7615		60.7352		2.84998		3.02026		6.63696
667.5	0		-16.6581		9.2063		11.2748		9.23083		8.39783		3.52551		11.5929		-48.6653		60.9844		2.91858		2.77087		6.7373
668.5	0		-16.6455		9.05334		11.5188		9.50623		8.59729		3.55164		11.7013		-48.6216		61.125		2.96448		2.84277		6.90784
669.5	0		-16.6682		8.96143		11.4087		9.56311		8.28894		3.6626		11.5844		-48.8346		60.7051		2.66504		2.56787		6.84558
670.5	0		-16.9113		8.77844		11.5369		9.52161		8.49329		3.58618		11.4438		-49.2224		60.6294		2.71741		2.90869		6.73657
671.5	0		-16.5967		9.30786		11.3333		9.56995		8.60034		3.97339		11.7903		-49.3463		60.9265		2.76917		2.85168		6.71838
672.5	0		-16.7131		9.41467		11.5569		9.39905		8.39026		3.80432		11.5831		-49.384		60.8837		2.82263		2.45703		6.50293
673.5	0		-16.7753		9.25818		11.4438		9.33252		8.43054		3.60156		11.6609		-49.1517		60.5726		2.76672		2.39087		6.73193
674.5	0		-16.3654		9.44031		11.277		9.45264		8.74207		3.87561		11.813		-49.2484		60.6244		2.94385		2.66907		6.76282
675.5	0		-16.308		9.54993		11.4437		9.32166		8.66614		3.74585		11.7581		-49.1665		60.75		2.81506		2.6936		6.55505
676.5	0		-16.3894		9.29285		11.4813		9.53833		8.38184		3.65442		11.6342		-49.4946		60.5186		2.72583		2.5791		6.16821
677.5	0		-16.5344		9.35571		11.4567		9.38489		8.48999		3.65125		11.5798		-49.6317		60.7666		2.57971		2.43591		6.05237
678.5	0		-16.5364		9.38892		11.4888		9.38159		8.43311		4.00757		11.9041		-49.5958		60.851		2.75208		2.49255		6.44617
679.5	0		-16.7299		9.28735		10.9274		9.10071		8.2196		3.88269		11.6653		-49.9075		60.5007		2.60242		2.02808		6.11609
680.5	0		-16.8993		9.12329		10.8044		8.85645		8.29089		3.82104		11.4647		-50.1143		60.4421		2.61389		2.172		5.88354
681.5	0		-16.9615		9.2533		10.8439		8.94727		8.04468		3.71509		11.4666		-49.9629		60.2119		2.53809		2.10083		6.17224
682.5	0		-16.6211		9.29138		11.2391		9.14014		8.05945		4.06018		11.7317		-49.7307		60.3928		2.69202		2.45764		6.59192
683.5	0		-16.6256		9.33972		11.4916		9.35144		8.47131		4.17603		11.947		-49.5525		60.7821		2.86877		2.79272		6.83472
684.5	0		-16.7084		9.37439		11.4106		9.19336		8.45227		4.27148		11.9469		-49.6909		60.7168		3.0459		2.78259		6.6604
685.5	0		-17.0674		9.37585		11.3197		9.21899		8.35461		4.09167		11.6993		-49.7781		60.6189		2.77075		2.75635		6.31348
686.5	0		-16.8535		9.19983		11.4443		9.29785		8.46399		4.24353		11.8109		-49.8478		60.9161		2.87061		2.78967		6.31372
687.5	0		-16.7455		9.20264		11.2489		9.10437		8.31958		4.0343		11.7157		-50.0939		60.8297		2.70923		2.69238		6.11475
688.5	0		-16.5427		9.36084		11.4104		9.23462		8.45166		3.99512		11.7112		-49.7963		60.7684		2.65698		2.97461		6.24377
689.5	0		-16.6823		9.26965		11.3613		9.20496		8.3728		4.06055		11.8591		-49.5515		60.3669		2.8092		2.70154		6.16809
690.5	0		-16.9		9.36035		11.3678		9.19434		8.60791		4.12256		11.5873		-49.7295		59.8556		2.94019		2.48901		6.11218
691.5	0		-16.9683		9.09607		11.4067		9.56213		8.50708		3.95447		11.6259		-49.7844		59.4805		2.85693		2.53809		6.20154
692.5	0		-17.2191		8.92297		10.9617		9.19312		8.10974		3.76221		11.4934		-49.9454		58.995		2.8562		2.30859		5.90271
693.5	0		-17.2419		9.1615		10.9935		9.28918		8.38208		3.90613		11.4012		-49.8798		58.9824		2.74597		2.49194		5.57141
694.5	0		-16.8451		9.1897		11.1063		9.04919		8.35779		3.85913		11.4718		-50.0208		58.9998		2.81616		2.61743		3.80347
695.5	0		-16.7097		9.27515		11.1781		9.02979		8.32239		3.87073		11.4365		-49.6355		59.163		2.73169		2.60071		1.49402
696.5	0		-16.7513		9.40564		11.2919		9.2522		8.5437		3.8822		11.6511		-49.5104		59.188		2.84973		2.73682		7.12378
697.5	0		-16.7186		9.31128		11.3246		9.23877		8.61938		3.84021		12.0045		-49.6444		59.2466		2.69385		3.15674		-8.51343
698.5	0		-16.6987		9.14087		11.2625		9.08667		8.45935		3.80408		11.7488		-49.818		59.3043		2.52869		2.91663		-44.4191
699.5	0		-16.7854		9.18896		11.1874		8.86438		8.48083		3.95203		11.4856		-50.1858		59.3424		2.71985		2.75427		-44.0201
700.5	0		-16.6019		9.27197		11.0308		8.80774		8.34912		3.92615		11.5178		-50.2614		59.0206		2.5144		2.64172		-24.1144
701.5	0		-16.7552		9.1145		11.1791		8.91785		8.23157		3.98901		11.8416		-50.1412		59.1321		2.43286		2.51892		-17.5765
702.5	0		-16.7494		8.9137		11.0812		8.93359		8.0813		4.01306		11.8024		-50.0861		59.1298		2.24963		2.5896		-17.136
703.5	0		-16.8453		9.13037		11.1063		9.07117		8.18298		4.06287		11.7465		-50.0009		58.9939		2.3075		2.62134		-17.15
704.5	0		-16.8051		9.04773		11.1675		9.33374		8.34631		4.19336		11.6696		-49.9833		59.0677		2.42566		2.70935		-17.1935
705.5	0		-16.757		9.33569		11.212		9.4043		8.66248		4.23035		11.5524		-50.0493		59.2723		2.30371		2.63843		-16.9282
706.5	0		-16.7238		9.2207		11.1055		9.30383		8.55444		4.23535		11.3895		-50.1691		59.411		2.25037		2.70398		-16.6427
707.5	0		-16.9011		9.27478		11.0627		9.07581		8.30261		3.91406		11.3104		-50.2407		59.2449		2.28186		2.57092		-16.8179
708.5	0		-16.8743		9.28003		10.934		9.12354		8.23804		3.93066		11.3202		-50.4479		59.2571		2.26257		2.48853		-16.8846
709.5	0		-16.7216		9.21216		11.1029		9.33643		8.35364		4.17761		11.3464		-50.3462		59.6073		2.12549		2.61218		-16.923
710.5	0		-16.9183		9.06775		11.0159		8.96106		7.98071		3.87488		11.4316		-50.5674		59.0847		2.05786		2.39368		-17.0898
711.5	0		-17.0504		8.90442		10.6714		8.85107		7.90051		3.60071		11.3712		-50.6996		58.7198		1.90906		2.23962		-16.9857
712.5	0		-17.446		8.49207		10.5516		8.80493		8.00024		3.32043		11.438		-50.7019		58.5717		1.60461		1.98926		-17.0759
713.5	0		-17.2032		8.57947		10.9242		8.9812		8.20483		3.56799		11.5093		-50.5426		59.0229		1.69995		2.11938		-16.8226
714.5	0		-16.8273		8.88745		11.0718		9.17273		8.39319		3.74377		11.6777		-50.2118		59.3195		1.90503		2.42419		-16.6371
715.5	0		-16.6182		8.724		11.1173		9.2085		8.20557		3.98401		11.6984		-50.5283		59.3174		1.95581		2.50427		-16.5282
716.5	0		-17.0421		8.552		11.0529		9.13318		8.2135		3.91626		11.7059		-50.6731		59.1974		1.89233		2.46057		-16.4652
717.5	0		-17.2749		8.63477		10.8597		9.10828		8.10034		3.80237		11.5925		-50.6079		58.9218		1.77417		2.02698		-16.2629
718.5	0		-17.1091		8.54077		10.9229		9.18005		8.31104		3.74585		11.3918		-50.6101		59.0557		1.76331		1.46277		-16.5225
719.5	0		-16.7876		8.73352		10.9653		9.41919		8.39233		3.88037		11.7621		-50.3872		59.1869		2.10608		1.42603		-17.2531
720.5	0		-16.6875		8.99927		11.0166		9.25159		8.17957		3.97278		11.6161		-50.3228		59.223		2.14783		1.40662		-17.5295
721.5	0		-16.6287		9.09729		10.9625		9.2937		8.2948		3.82898		11.6017		-50.5707		59.2368		2.14966		1.51318		-17.7651
722.5	0		-16.949		8.84705		10.9792		9.18738		8.25049		3.55579		11.3649		-50.9189		58.8738		2.0592		1.50818		-17.9813
723.5	0		-17.2031		8.90088		11.0438		9.17725		8.25171		3.73035		11.4092		-51.0299		58.6257		1.90698		1.23877		-17.9874
724.5	0		-17.2717		8.54236		11.0391		9.00159		7.96179		3.63989		11.2346		-51.1279		58.1703		1.71216		1.1062		-18.1216
725.5	0		-17.3184		8.66077		10.9414		9.00964		8.00317		3.60449		11.1555		-50.87		58.0502		1.85303		1.24121		-18.4014
726.5	0		-17.2094		8.90833		10.9736		9.24548		8.37158		3.55322		11.567		-50.817		58.187		1.98035		1.69861		-18.0396
727.5	0		-17.2507		8.75574		11.1897		9.08679		8.14539		3.5675		11.6935		-50.9243		57.9443		2.03894		1.75781		-18.0554
728.5	0		-17.4473		8.66724		10.8785		8.91406		7.97437		3.43469		11.3237		-51.0188		58.1982		1.81567		1.37109		-18.1987
729.5	0		-17.5034		8.92725		10.9221		8.98254		8.05115		3.25159		11.1554		-50.8496		58.3624		1.71021		1.27686		-18.1373
730.5	0		-17.1897		9.18567		10.9836		9.0553		8.29297		3.6239		11.4507		-50.9081		58.3074		1.77808		1.43677		-18.2601
731.5	0		-17.161		9.28528		10.9025		9.27185		8.0553		3.72998		11.5145		-50.8121		58.5758		2.19934		1.26709		-18.0967
732.5	0		-16.9591		9.22571		11.0541		9.35376		7.95801		3.75195		11.4741		-50.7617		58.4731		2.31274		1.45459		-17.9852
733.5	0		-17.2166		8.93774		11.0068		9.07996		8.08557		3.86194		11.428		-51.052		58.0109		2.25769		1.19446		-18.1023
734.5	0		-17.2853		8.97693		11.2925		8.66943		7.96973		3.58057		11.2805		-50.8422		58.0864		1.87598		1.04956		-18.2446
735.5	0		-17.6035		8.8772		10.9329		8.96008		7.76428		3.62708		11.149		-50.9307		57.9967		1.74963		0.966064		-18.1602
736.5	0		-17.5979		9.22607		10.8722		8.9967		7.67786		3.66357		11.2413		-50.8575		58.0522		2.00354		1.04456		-18.0168
737.5	0		-17.6334		8.96057		10.8757		8.75745		7.59619		3.42163		11.3235		-50.9814		58.1992		1.8363		0.921387		-18.3813
738.5	0		-17.8005		8.67273		10.7758		8.65332		7.59875		3.51111		11.0311		-51.1614		58.0408		1.49329		0.849243		-18.6523
739.5	0		-17.6307		9.2832		10.8035		8.91187		7.62878		3.53589		11.2002		-51.2899		58.1132		1.61353		0.984253		-18.2439
740.5	0		-17.5322		9.11206		10.6832		8.85803		7.68469		3.57324		11.1066		-51.2817		58.1154		1.63904		1.02026		-18.2634
741.5	0		-17.3409		9.13733		11.0278		8.8999		7.79932		3.64978		11.087		-51.1772		58.2203		1.66968		1.20007		-18.1428
742.5	0		-17.4658		8.87952		10.7566		8.922		7.70532		3.60107		10.8043		-51.2998		58.1958		1.7323		1.12524		-18.24
743.5	0		-17.2971		9.08923		10.8456		8.80664		7.6665		3.53955		10.9153		-51.2252		58.2367		1.65015		1.15833		-18.2688
744.5	0		-17.3234		8.9126		10.7793		8.94653		7.53699		3.46228		10.5946		-51.2489		58.1176		1.71301		0.867798		-18.2517
745.5	0		-17.1932		8.84888		10.6154		8.92383		7.43921		3.5769		10.7294		-51.2106		58.0983		2.25562		0.874756		-17.999
746.5	0		-17.1184		8.93188		10.7084		8.96143		7.47546		3.77527		11.0117		-51.1262		58.1116		3.05054		1.14795		-17.9718
747.5	0		-16.9293		8.99329		10.8922		9.14429		7.49988		3.96533		11.0684		-50.9585		58.0664		3.32178		1.11853		-17.7192
748.5	0		-17.0077		9.30078		10.8025		9.1731		7.36731		4.27234		11.1323		-50.8912		58.0961		3.40625		1.34814		-17.9241
749.5	0		-17.2229		9.30737		10.9437		8.91016		7.45801		4.1842		11.2704		-50.817		57.9209		3.25989		1.39661		-18.2275
750.5	0		-17.1515		9.14734		10.9717		9.18994		7.3811		4.17102		11.0569		-50.6365		58.0385		3.32739		1.3075		-18.3445
751.5	0		-17.0543		9.03125		10.9412		9.26526		7.12744		3.98792		11.0024		-50.8561		57.8557		3.17834		1.28308		-18.6602
752.5	0		-17.1467		9.05273		10.9248		9.29236		7.05505		4.10425		11.0421		-50.8816		57.5092		3.24817		1.16797		-18.7197
753.5	0		-17.2023		8.97717		11.0746		9.22656		7.10669		4.01392		11.1122		-50.4744		57.5175		3.03833		1.03796		-18.7368
754.5	0		-17.0923		9.13367		10.9268		8.92542		6.9856		4.09583		10.985		-50.4998		57.5885		2.81372		1.23621		-18.7576
755.5	0		-17.2792		9.22559		11.0974		9.14111		7.09314		4.23584		11.0669		-50.5905		57.8558		2.92615		1.24207		-18.6852
756.5	0		-17.2823		8.77905		10.8977		8.90735		6.66199		4.01538		11.1899		-50.6859		57.6442		2.66638		0.984741		-18.9225
757.5	0		-17.0745		8.82666		11.0151		9.15601		6.80432		4.08142		11.0303		-50.8011		57.6255		2.65894		1.22424		-18.8217
758.5	0		-17.0389		9.09229		11.0618		9.15588		7.10413		4.28992		11.1195		-50.4304		57.7921		2.87231		1.3208		-18.6215
759.5	0		-17.2479		9.09509		10.894		8.90295		6.64111		4.23511		11.2233		-50.5729		57.6395		2.63831		1.22778		-18.9008
760.5	0		-17.4246		8.98767		10.6967		8.93018		6.34888		4.18738		11.407		-50.5791		57.6637		2.38916		1.21753		-18.9043
761.5	0		-17.2195		9.33557		11.0255		8.96191		6.60742		4.1355		11.4442		-50.6715		57.7095		2.27417		1.12317		-19.1239
762.5	0		-17.1066		9.60718		10.9174		9.08362		6.79333		4.36987		11.5841		-51.0109		57.9938		2.21985		1.13293		-19.3154
763.5	0		-17.121		9.58313		10.8917		9.43665		6.86987		4.54407		11.3549		-51.5629		58.0889		2.29297		1.2406		-19.1373
764.5	0		-17.0204		9.27881		10.6257		9.26599		6.54907		4.39478		11.3867		-52.0614		57.7924		2.45496		1.0531		-19.4791
765.5	0		-17.215		9.1731		10.3977		9.198		6.33728		4.125		11.2173		-52.4694		57.8508		2.08728		1.06519		-19.8252
766.5	0		-17.2183		9.14526		10.4478		9.26013		6.36072		4.07166		11.3458		-52.4005		58.0122		2.30017		0.880981		-19.8278
767.5	0		-17.1267		9.26318		10.6342		9.41785		6.53687		4.08569		11.4379		-52.3457		57.9814		2.3844		0.904175		-19.9082
768.5	0		-16.9701		9.35754		10.8154		9.29431		6.83606		4.2312		11.4921		-51.9376		58.127		2.66797		1.11487		-20.2177
769.5	0		-16.6935		9.47058		10.797		9.18042		6.76294		4.28625		11.7684		-51.9037		58.3345		2.59277		1.12256		-20.4729
770.5	0		-16.5033		9.4436		10.921		9.28821		6.71484		4.07532		11.5398		-52.0936		58.0444		2.60205		1.15942		-20.3812
771.5	0		-16.0393		9.86853		10.8146		9.45483		6.73596		4.31665		12.3136		-51.9108		59.546		2.62952		1.41931		-20.3555
772.5	0		-15.3793		9.48364		17.5123		10.2125		7.82825		4.69128		12.6753		-51.8221		59.7889		2.70813		1.44348		-22.2766
773.5	0		-16.1355		11.579		20.4199		4.57141		6.58777		7.04968		12.0317		-52.1508		58.0007		3.43689		3.19775		-23.0052
774.5	0		-15.6095		10.4052		19.6155		2.02417		6.85376		5.81567		11.5151		-52.2134		58.0679		2.66785		3.04834		-27.3064
775.5	0		-14.0422		10.7684		19.7008		2.7135		8.87329		5.59705		11.9323		-51.1941		64.6327		2.57056		3.72534		-29.6246
776.5	0		-13.2402		11.363		20.1667		3.66858		9.85742		5.73853		12.5652		-50.8264		70.4856		2.6123		3.96094		-31.0242
777.5	0		-12.5444		11.9077		20.6376		4.1792		10.3846		6.53406		13.2256		-50.4318		73.3998		3.12427		3.84912		-32.3691
778.5	0		-12.3538		12.0967		20.6498		4.25342		10.2667		7.33459		13.538		-50.4102		74.2472		3.40198		2.71887		-33.6536
779.5	0		-9.11462		12.0334		22.8779		7.11523		13.2367		8.13428		17.068		-46.7583		75.9608		5.54199		1.05164		-40.7385
780.5	0		1.50964		20.9468		30.7717		17.3214		22.3594		17.3766		27.6672		-33.312		80.1798		15.8026		14.7614		-28.5957
781.5	0		-3.62573		18.778		25.6521		14.223		17.9121		14.563		20.7479		-38.5754		79.1317		15.1638		15.5715		-21.9065
782.5	0		-13.1075		8.74463		17.8898		7.42798		10.366		4.03271		10.8771		-48.511		76.5765		6.1134		4.70862		-26.7487
783.5	0		-14.389		6.37292		15.6229		7.11694		10.7822		2.67432		9.41089		-49.8083		76.4066		3.2345		3.31897		-26.5707
784.5	0		-15.2458		6.4436		15.0707		7.4834		10.6288		3.22327		9.46301		-50.2211		75.7611		3.35828		4.82629		-23.8392
785.5	0		-15.2499		6.72778		14.5878		7.80469		10.3346		2.99658		9.11914		-50.6138		75.5763		3.64709		5.7301		-22.5247
786.5	0		-15.7905		6.70117		14.1948		8.06519		9.729		2.7196		8.51038		-50.8429		75.2208		3.88171		5.86328		-22.5771
787.5	0		-16.0071		6.89282		14.0216		7.48108		9.10974		2.1875		8.44714		-50.9189		75.14		3.64783		5.89551		-22.7267
788.5	0		-15.8314		6.34558		14.2729		7.41931		9.02771		2.08984		8.43396		-50.8915		75.1549		3.5072		6.05371		-22.771
789.5	0		-15.9811		5.2002		14.1775		7.43311		9.02588		1.98181		7.98584		-50.9402		75.1597		3.43762		5.85938		-23.3164
790.5	0		-16.0405		5.17981		14.2391		7.29993		9.05237		1.99792		7.49133		-50.8372		75.3207		3.31189		5.90698		-23.3794
791.5	0		-16.1058		5.48694		14.3866		7.33948		9.18884		2.44495		7.25134		-50.8472		75.2428		3.76135		5.57642		-23.2942
792.5	0		-16.9083		5.60632		14.1543		7.22351		8.94104		2.93298		7.33972		-50.7388		74.809		3.95276		5.3075		-23.3865
793.5	0		-17.3839		5.63428		14.2622		7.26477		8.92761		3.97351		7.22852		-50.9089		74.6951		4.00061		5.11353		-23.6194
794.5	0		-17.5243		5.79895		14.4318		7.18738		8.74731		4.4231		3.36145		-51.6533		74.7482		3.87939		4.78003		-23.8208
795.5	0		-20.9199		5.87976		14.5605		7.38074		8.85596		4.61072		-3.2395		-52.3569		74.5768		4.11938		4.88232		-23.6766
796.5	0		-26.7965		5.96704		14.7823		7.30115		9.04761		4.56458		-7.20972		-52.7488		74.7722		4.13452		4.86389		-24.0167
797.5	0		-30.2366		6.04565		15.0575		7.23218		9.01648		4.46741		-9.16577		-52.6632		74.8494		4.17297		4.60095		-23.9084
798.5	0		-30.2784		6.32568		15.3295		7.16638		8.99695		4.4801		-9.7002		-52.4353		74.9833		4.29236		4.29382		-23.8226
799.5	0		-30.1052		6.38879		15.4093		7.53418		9.09497		4.63086		-9.59973		-52.2131		75.0187		4.37756		3.755		-23.7029
800.5	0		-30.2179		6.24707		15.274		7.47754		9.01135		4.49854		-10.8541		-52.0006		75.0768		4.53137		2.3584		-23.869
801.5	0		-30.5446		5.88611		15.0034		7.18103		8.84167		4.1571		-11.7059		-52.0757		74.6632		4.16565		0.58728		-24.4719
802.5	0		-30.3011		5.86182		15.1011		6.9978		8.97485		4.31726		-11.6448		-51.5229		74.8173		4.58643		-1.89746		-24.3954
803.5	0		-30.3452		6.01685		15.2462		6.98779		8.95398		4.35596		-11.8541		-51.5397		74.8439		4.51062		-2.37048		-24.4763
804.5	0		-30.7617		5.72742		15.1294		6.85168		8.53796		3.99573		-12.1068		-51.7689		74.4063		4.18091		-10.3402		-24.7955
805.5	0		-31.5453		5.36707		14.6189		6.46814		8.23669		3.76514		-12.0231		-52.0446		69.9525		3.83899		-21.0892		-25.2731
806.5	0		-31.486		5.78137		14.8107		6.66675		8.5033		3.7738		-11.3419		-51.551		67.9523		3.8418		-37.2769		-25.0732
807.5	0		-31.5907		6.06848		14.7762		6.83813		8.69556		3.88049		-11.1886		-50.8837		67.6893		4.18652		-40.8586		-24.9211
808.5	0		-31.2781		6.42505		15.4452		7.24011		9.00171		4.26978		-10.6683		-50.0229		69.2058		4.87231		-37.9081		-24.4061
809.5	0		-30.0355		7.66699		16.8899		8.58557		10.5442		5.5907		-9.38379		-48.4778		70.9746		6.13684		-36.6694		-22.9082
810.5	0		-29.845		7.90552		17.2607		8.76624		10.5981		5.77026		-9.23254		-47.9229		71.4102		6.16284		-36.6133		-22.7394
811.5	0		-30.4647		7.22034		16.4574		8.22156		9.7406		5.01233		-10.2678		-48.2383		70.5327		5.70337		-37.1039		-23.7
812.5	0		-30.6072		7.12378		16.173		8.02063		9.60132		4.92859		-10.4519		-48.4006		70.4426		5.5686		-37.2725		-24.3173
813.5	0		-30.9691		7.04431		15.6792		7.54077		9.51367		4.59021		-10.6812		-48.5646		69.9591		4.90637		-37.5861		-24.7311
814.5	0		-30.7026		7.11755		15.7438		7.89233		9.52319		4.63806		-11.0918		-48.5332		69.975		4.76575		-37.5007		-24.2615
815.5	0		-30.3257		7.69226		16.3293		8.53833		9.91406		4.93713		-12.0873		-47.8829		70.4535		5.38269		-37.1324		-23.489
816.5	0		-30.443		8.57324		16.3398		8.65613		10.0293		4.93396		-13.277		-47.762		70.4574		5.46533		-37.2584		-23.6874
817.5	0		-30.697		10.5522		16.4446		8.7041		10.2053		5.11511		-13.5863		-47.6376		70.6125		5.59692		-37.1982		-23.4023
818.5	0		-30.2551		11.0718		16.8459		8.98401		10.8596		5.42065		-12.7648		-48.2321		70.8331		6.01746		-36.9238		-22.7574
819.5	0		-29.886		10.3485		16.8463		9.08081		10.9525		5.61841		-10.6923		-50.0338		71.1492		6.14807		-36.6312		-22.3811
820.5	0		-29.8112		8.12732		17.125		9.30322		11.0217		5.43396		-7.18152		-52.3429		71.3013		6.20874		-36.3304		-22.3884
821.5	0		-29.8374		7.9176		17.0634		9.28589		10.9388		5.31494		-5.60803		-53.8942		71.3197		6.26758		-36.451		-22.3287
822.5	0		-29.5033		7.98718		17.0461		9.48169		11.0159		5.55457		-5.28918		-54.4529		71.3141		6.35876		-36.4395		-21.9921
823.5	0		-29.5914		8.02222		16.9695		9.65796		11.2147		5.60413		-3.3407		-54.6459		71.3503		6.59497		-36.7146		-21.8466
824.5	0		-29.6985		7.85828		17.0797		9.44385		11.2783		5.63855		-2.24634		-54.813		71.246		6.51526		-36.6929		-22.0194
825.5	0		-29.3574		7.97766		17.4584		9.42004		11.3881		5.73486		-1.724		-54.4832		71.5449		6.802		-36.5952		-21.8165
826.5	0		-29.4913		8.12183		17.3627		9.47266		11.5576		5.97241		-1.61804		-54.3871		71.4082		6.86914		-36.5641		-21.8099
827.5	0		-29.3881		8.11157		17.3992		9.29492		11.5536		5.93469		-1.14734		-54.2588		71.3625		6.57874		-36.8538		-22.1239
828.5	0		-29.2167		8.31018		17.7181		9.7135		11.4596		6.11218		-0.440796		-53.917		71.5437		6.87073		-36.7245		-21.8774
829.5	0		-29.403		8.14819		17.4078		9.66333		11.4392		5.70728		-0.588623		-53.9634		71.4608		6.49561		-37.4238		-22.3636
830.5	0		-29.3231		8.15222		17.3374		9.76111		11.6096		5.95227		-0.442017		-53.7439		71.5227		6.5553		-37.5715		-22.1969
831.5	0		-29.2515		8.33032		17.353		9.50781		11.7251		6.24854		-0.703857		-53.5872		71.4153		6.67749		-37.3146		-22.1563
832.5	0		-29.3063		8.18433		17.6235		9.45129		11.5782		6.10791		-1.30359		-53.6147		71.4697		6.849		-37.2435		-22.3634
833.5	0		-29.2515		8.30664		17.5328		9.64941		11.6865		6.19702		-1.48755		-53.4357		71.6702		6.88098		-36.991		-22.3828
834.5	0		-29.3085		8.44397		17.4886		9.67847		11.5565		6.16455		-2.25806		-53.4104		71.4895		6.73157		-36.8993		-22.3521
835.5	0		-30.3083		8.25708		17.3352		9.3302		11.3915		6.07788		-2.90222		-53.5995		71.1112		6.77893		-37.0979		-22.114
836.5	0		-32.3264		8.39246		17.3188		9.401		11.5514		6.23901		-3.17053		-53.2201		71.2322		6.8551		-37.0804		-22.6449
837.5	0		-33.2617		8.38989		17.4662		9.63477		11.6978		6.36365		-3.69653		-52.9454		71.4473		7.09351		-36.8213		-23.0131
838.5	0		-33.241		8.44507		17.4502		9.58044		11.6118		6.49023		-3.83655		-52.915		71.5912		7.02686		-36.9227		-23.1332
839.5	0		-33.093		8.26575		17.5197		9.52368		11.6206		6.47791		-4.04346		-52.8032		71.4259		7.09338		-37.0651		-23.7803
840.5	0		-32.9325		8.54663		17.5303		9.83691		11.7393		6.49377		-4.16187		-52.7391		71.5089		7.3092		-36.712		-24.9187
841.5	0		-32.8636		8.68994		17.6504		9.70361		12.0692		6.68542		-3.9375		-52.4425		71.6669		6.96167		-36.8365		-25.4816
842.5	0		-32.9839		8.61462		17.656		9.49609		11.884		6.39502		-4.04834		-52.7563		71.4769		6.9408		-36.9811		-25.4823
843.5	0		-33.2175		8.39185		17.6123		9.46692		12.0077		6.26489		-3.96301		-53.1072		71.4902		6.92053		-36.7806		-23.6931
844.5	0		-33.1825		8.48938		17.4005		9.42053		11.8447		6.32434		-3.80322		-52.9993		71.5834		6.797		-36.7594		-22.4695
845.5	0		-33.0369		8.57727		17.4459		9.26306		11.823		6.40479		-3.87756		-52.9138		71.5264		6.64465		-36.8341		-22.2887
846.5	0		-32.7921		8.59131		17.4387		9.3584		12.1375		6.68066		-3.70471		-52.9576		71.7394		6.85901		-36.5178		-22.3097
847.5	0		-32.9637		8.50073		17.4155		9.22449		12.1494		6.70996		-3.9209		-53.0364		71.6575		6.96997		-36.5634		-22.4386
848.5	0		-32.8042		8.50391		17.455		9.26233		12.0614		6.55469		-4.13599		-52.8082		71.7064		7.15247		-37.0405		-22.235
849.5	0		-32.6494		8.99536		17.6383		9.49768		12.2415		6.63599		-4.0061		-52.5566		71.913		7.18701		-36.7708		-21.6897
850.5	0		-32.8763		8.8938		17.6447		9.73914		12.5258		6.95044		-3.71436		-52.2646		72.0868		7.24561		-36.587		-21.4454
851.5	0		-32.6411		8.79614		17.8124		9.82397		12.3801		6.92834		-3.70142		-52.2263		72.2412		7.31812		-36.4611		-21.5193
852.5	0		-32.6134		8.76245		17.692		9.55823		12.3126		6.44617		-3.76392		-52.3066		72.29		7.28308		-36.3699		-21.3312
853.5	0		-32.6074		8.80542		17.8262		9.6106		12.3367		6.59314		-3.70508		-52.4045		72.2855		7.35242		-36.2433		-21.0037
854.5	0		-32.7494		8.86255		17.4019		9.3457		12.1997		6.16284		-3.95166		-52.6724		71.9703		7.25867		-36.4921		-20.9928
855.5	0		-32.848		8.71045		17.5853		9.41187		12.3018		6.33691		-4.08118		-52.7828		72.1168		7.43347		-36.3518		-20.7549
856.5	0		-32.6346		8.49548		17.5479		9.42676		12.3407		6.40039		-4.39624		-52.7579		71.9387		7.34583		-36.2034		-20.5988
857.5	0		-32.7953		8.47766		17.4413		9.49426		12.1959		6.27637		-4.33081		-52.8029		71.8921		7.06946		-36.3759		-20.686
858.5	0		-32.7144		8.58716		17.3743		9.33472		12.0638		6.38757		-4.38672		-53.1235		71.8345		6.80957		-36.6459		-20.7737
859.5	0		-32.5536		8.7157		17.6406		9.5719		12.2719		6.99963		-4.27307		-52.663		71.8264		6.93298		-36.5916		-20.0098
860.5	0		-32.8986		8.79395		17.5144		9.50012		12.0209		6.97168		-4.08093		-52.7877		71.8868		6.95593		-36.59		-19.1501
861.5	0		-32.8523		8.73511		17.4512		9.4447		12.1241		6.84631		-4.24414		-52.7291		72.0223		6.9917		-36.7551		-18.3218
862.5	0		-32.5747		9.04126		17.8757		9.51941		12.3378		6.91199		-4.11816		-52.6553		72.2616		7.39502		-36.6041		-17.0798
863.5	0		-32.4963		9.11475		17.9982		9.6637		12.2926		6.99426		-4.02185		-52.5168		72.3873		7.34229		-36.5497		-16.0444
864.5	0		-32.4379		9.01196		17.9651		9.47095		12.3019		6.901		-4.05261		-52.5582		72.6666		7.27344		-36.3534		-15.2266
865.5	0		-32.6635		8.77869		17.9395		9.39172		12.1809		7.20483		-3.96985		-52.6765		72.2678		7.16833		-37.0137		-14.9432
866.5	0		-32.6488		8.7395		17.8864		9.38904		11.9379		7.36218		-4.06372		-52.6429		72.0518		7.18237		-37.2509		-14.0774
867.5	0		-32.7401		8.66431		17.4824		9.31677		11.9172		7.37756		-4.11426		-52.7883		71.822		7.19141		-37.4019		-12.618
868.5	0		-32.9728		8.76318		17.2614		9.24438		11.73		7.20349		-4.35132		-52.8417		71.6233		7.11401		-37.3635		-12.1656
869.5	0		-33.1625		8.67847		17.5419		9.25671		11.7778		7.04871		-4.35522		-52.9166		71.7964		6.89685		-37.3568		-12.2397
870.5	0		-33.2015		8.87805		17.5068		9.09802		12.0199		7.11084		-4.17871		-52.7947		72.2288		7.05212		-37.2844		-11.98
871.5	0		-32.903		8.98547		17.7053		9.17993		12.072		7.35034		-3.91406		-54.5319		72.4266		7.27222		-37.361		-11.5914
872.5	0		-32.568		9.05566		17.6255		9.46277		12.2057		7.43909		-3.73682		-56.3135		72.3436		7.41052		-37.0847		-10.6194
873.5	0		-32.4011		9.2616		18.1157		9.57385		12.4104		7.51135		-3.7832		-56.6035		72.3362		7.30505		-37.199		-9.31018
874.5	0		-32.5193		9.12817		18.0214		9.31262		12.2631		7.29236		-3.89917		-55.4086		71.9731		7.10571		-37.443		-8.87402
875.5	0		-32.5474		9.25549		18.2109		9.49878		12.2642		7.40833		-3.71716		-50.3611		71.9188		7.31177		-37.1565		-8.71533
876.5	0		-32.6102		9.09021		18.0739		9.32043		12.1158		7.50879		-4.11584		-42.6779		71.8561		7.1488		-37.3605		-8.64429
877.5	0		-32.5626		9.07605		17.8777		9.23523		12.0918		7.50049		-4.16089		-41.0529		71.8262		7.57654		-37.4333		-8.57227
878.5	0		-32.78		8.9342		17.9698		9.21118		12.2039		7.13379		-4.28284		-40.4459		71.7963		7.30945		-37.7809		-8.55725
879.5	0		-33.0237		9.06152		18.0143		9.27112		12.2775		7.32166		-4.24438		-38.0605		71.4847		7.51208		-37.52		-8.3468
880.5	0		-32.9146		9.20142		18.0066		9.20752		12.3888		7.42834		-4.0116		-36.0026		71.5759		7.40112		-37.2802		-8.06567
881.5	0		-33.0963		9.2041		17.9436		9.11377		12.3606		7.28857		-4.12573		-35.3884		71.4578		7.26941		-37.4213		-7.59253
882.5	0		-32.9576		8.92493		17.9097		9.37207		12.4227		7.29504		-4.11377		-35.6417		71.6504		7.5033		-37.3558		-6.24377
883.5	0		-32.7158		9.15344		17.9668		9.4491		12.5386		7.40381		-3.77344		-35.6466		71.9612		7.6189		-36.9481		-5.21814
884.5	0		-32.7701		9.27295		18.0906		9.42505		12.6726		7.16614		-3.60498		-33.7897		72.0531		7.4375		-37.0176		-5.18677
885.5	0		-32.4701		9.38989		17.9897		9.40576		12.6068		7.0719		-3.61621		-33.5491		72.1442		7.52332		-36.6675		-5.14307
886.5	0		-32.0349		9.38257		18.4135		9.65015		12.6499		7.30127		-3.63184		-34.6132		72.2155		7.62659		-36.4452		-5.11389
887.5	0		-31.6844		9.4613		18.4133		9.96143		12.8269		7.65588		-3.60242		-34.4741		72.3804		7.8031		-36.3505		-4.74292
888.5	0		-30.8768		9.97766		18.8945		10.2638		13.432		8.08496		-3.16101		-33.8075		72.8074		8.49048		-35.9712		-4.44312
889.5	0		-30.5355		10.3774		19.2748		10.8053		13.8843		8.33044		-2.73486		-33.3065		73.1908		9.03418		-35.7301		-4.26843
890.5	0		-30.0132		10.7458		19.5159		10.6465		14.2111		8.80713		-2.35291		-32.6793		73.7046		9.07092		-35.3076		-3.50391
891.5	0		-29.7877		10.8104		19.814		10.4202		14.4396		9.02979		-2.07898		-32.291		73.9131		9.09705		-34.8301		-3.5885
892.5	0		-29.965		10.5564		19.4082		9.95581		14.0149		8.50793		-2.37854		-31.8745		73.6642		8.79199		-34.9829		-3.93921
893.5	0		-30.2675		10.2202		19.1713		9.86121		13.7999		8.27197		-2.87366		-31.249		73.3197		8.35254		-35.1572		-4.1178
894.5	0		-30.4133		10.3741		19.1368		10.1357		13.9424		8.41541		-2.96033		-30.4893		73.4755		8.60071		-35.1476		-4.07776
895.5	0		-30.1477		10.4014		19.3793		10.2545		13.989		8.71045		-2.5094		-30.2025		73.6029		8.81262		-34.9917		-4.02429
896.5	0		-30.051		10.3842		19.3545		9.96204		13.9136		8.51538		-2.75427		-30.2002		73.5609		8.58386		-34.9258		-3.94556
897.5	0		-29.6033		10.8496		19.8396		10.3026		14.4921		8.85034		-2.37073		-29.8235		73.8		8.85449		-34.4521		-3.89319
898.5	0		-29.6201		10.946		19.7296		10.4958		14.6226		8.96057		-2.02869		-29.5565		73.9503		9.13623		-34.6555		-3.83655
899.5	0		-29.4857		10.9797		19.4106		10.3267		14.3252		8.46057		-2.18701		-29.6836		73.6301		9.0708		-34.5931		-4.02563
900.5	0		-29.2445		10.9127		19.5349		10.3698		14.2385		8.59265		-2.38196		-29.4655		73.861		9.14636		-34.2588		-4.30701
901.5	0		-28.9594		10.9116		19.5024		10.4027		14.4171		8.79187		-2.41052		-29.4703		73.8739		9.52246		-34.0815		-4.4126
902.5	0		-28.4816		11.0581		19.671		10.4847		14.5144		8.8905		-2.38135		-29.7131		74.1925		9.66785		-33.8677		-4.45422
903.5	0		-28.6857		11.0154		19.7883		10.3712		14.6816		8.5686		-2.56799		-29.8536		74.2321		9.42676		-33.8282		-4.65808
904.5	0		-29.1427		10.8837		19.3907		10.2854		14.407		8.37085		-2.80017		-30.1375		74.0007		9.04956		-34.0432		-5.09106
905.5	0		-29.1974		10.5938		18.8888		10.0695		14.3033		8.20129		-3.05713		-30.311		73.6771		8.98303		-34.3979		-5.22803
906.5	0		-29.3334		10.2422		18.7504		9.9397		14.3345		8.21509		-3.21594		-30.4442		73.3418		8.81567		-34.3907		-5.40796
907.5	0		-29.6267		10.1143		18.9927		9.77185		13.9802		8.07117		-3.43652		-30.6671		72.9288		8.45374		-34.3174		-5.5
908.5	0		-29.6055		10.3429		19.1094		9.95129		13.8641		8.2334		-3.37341		-30.7708		73.1566		8.63611		-34.416		-5.43262
909.5	0		-29.9309		9.9834		18.8333		9.89075		13.7961		8.35522		-3.43262		-31.0315		73.0962		8.48926		-34.4147		-5.578
910.5	0		-29.9509		9.94788		18.9095		9.87463		13.6648		8.48096		-3.44287		-31.1075		73.1183		8.50525		-34.264		-5.43982
911.5	0		-29.7251		10.2963		19.2665		10.0898		13.9286		8.75537		-3.01343		-30.6893		73.3868		8.69092		-33.9645		-5.05151
912.5	0		-29.7202		10.4388		19.2897		9.94263		13.8712		8.46423		-3.02869		-30.7896		73.3374		8.51868		-34.1099		-5.13538
913.5	0		-29.6797		10.3733		19.0459		9.99609		13.7454		8.375		-3.27319		-30.9293		73.3557		8.63672		-34.0142		-5.099
914.5	0		-29.569		10.7583		19.1455		9.96863		14.111		8.49646		-2.91052		-30.8755		73.3787		8.59033		-33.772		-5.02893
915.5	0		-29.6998		10.5793		18.946		9.8075		14.0759		8.6344		-2.98364		-31.1421		73.3712		8.52466		-33.9604		-5.3988
916.5	0		-29.7468		10.4225		18.9611		9.7113		13.808		8.47437		-3.19678		-31.3271		73.3381		8.59119		-33.9891		-5.70581
917.5	0		-29.5076		10.35		18.9203		9.66626		13.8796		8.26868		-3.28052		-31.5154		73.5881		8.422		-34.2216		-5.703
918.5	0		-29.4666		10.55		19.0146		9.81714		13.8446		8.27209		-3.27063		-31.5566		73.6832		8.46118		-34.4468		-5.81128
919.5	0		-29.4569		10.3954		19.045		9.91516		13.8292		8.27466		-3.37549		-31.4021		73.5607		8.77698		-34.4139		-5.59668
920.5	0		-29.1117		10.3708		19.115		9.86255		14.0415		8.34961		-3.12415		-31.2999		73.7268		8.77747		-34.312		-5.44531
921.5	0		-29.5635		10.3575		18.9601		9.76135		13.9962		8.21741		-3.23401		-31.6079		73.687		8.45215		-34.5031		-5.71753
922.5	0		-29.3899		10.3873		19.1952		9.69849		13.88		8.36462		-3.26904		-31.71		73.7449		8.2699		-34.5374		-5.77856
923.5	0		-29.3594		10.5526		19.0568		9.57922		13.8782		8.28882		-3.36133		-31.5964		73.5625		8.30017		-34.6772		-5.61572
924.5	0		-29.5332		10.5029		18.9659		9.63135		13.9185		8.20898		-3.27283		-31.7786		73.4419		8.22717		-34.4768		-5.59924
925.5	0		-29.7292		10.2657		18.688		9.39905		13.5144		8.07263		-3.47327		-31.8562		73.5652		7.85132		-34.5509		-5.77271
926.5	0		-29.3188		10.5149		18.7744		9.47168		13.6511		8.35791		-3.25293		-31.7505		73.6715		7.85486		-34.5707		-6.00146
927.5	0		-29.3894		10.447		18.6823		9.35303		13.4504		8.25305		-3.55457		-32.0667		73.3794		7.72864		-34.7913		-7.47058
928.5	0		-29.2772		10.5164		18.5504		9.62268		13.7451		8.41016		-3.29834		-31.9675		73.4956		7.76831		-34.3617		-8.35559
929.5	0		-29.5002		10.5845		18.3483		9.6272		13.7917		8.40881		-3.46179		-31.9594		73.5911		7.66614		-34.4283		-9.4707
930.5	0		-29.8824		10.3607		18.2257		9.23181		13.6433		8.30164		-3.85962		-32.1559		73.3943		7.37488		-34.657		-11.0145
931.5	0		-29.7325		10.2898		18.3141		9.27039		13.595		8.32471		-4.01282		-32.3499		73.5183		7.43921		-34.9432		-11.3895
932.5	0		-29.6691		10.6431		18.2661		9.39038		13.6589		8.52466		-3.71289		-32.1694		73.6178		7.37463		-34.5657		-11.8083
933.5	0		-29.3436		10.657		18.5355		9.33777		13.7419		8.32959		-3.59106		-32.0154		73.5254		7.54395		-34.703		-12.1995
934.5	0		-29.733		10.2865		18.4805		9.09912		13.5199		8.21375		-3.6731		-32.0083		73.0696		7.30725		-34.8657		-13.1775
935.5	0		-29.4484		10.6689		18.8093		9.49817		13.6993		8.31494		-3.57861		-31.915		73.2893		7.49109		-34.4283		-13.9471
936.5	0		-29.3693		10.5168		18.8029		9.71802		13.6976		8.35828		-3.47632		-31.8165		73.6169		7.46423		-34.2611		-14.7882
937.5	0		-29.2115		10.6971		18.6428		9.69238		13.8534		8.32166		-3.62329		-31.7998		73.5629		7.43494		-34.3483		-15.5076
938.5	0		-29.1429		10.7968		18.78		9.75061		13.9764		8.40698		-3.51392		-31.7953		73.5571		7.41064		-34.0479		-16.455
939.5	0		-29.079		10.8419		18.9413		9.63928		14.0811		8.44531		-3.2887		-31.6488		73.7186		7.54993		-34.0577		-16.9702
940.5	0		-28.96		10.9957		18.8855		9.80554		14.2227		8.87268		-3.29102		-31.3971		73.8732		7.6261		-33.9756		-17.1967
941.5	0		-29.1006		10.8502		18.8743		9.97327		14.2201		8.55078		-3.64624		-31.5112		73.7704		7.34412		-34.2882		-17.4025
942.5	0		-29.3667		10.5327		18.6823		9.66321		13.9841		8.42786		-3.88232		-31.916		73.335		7.34436		-34.574		-17.6155
943.5	0		-29.0681		10.545		18.7987		9.60266		13.864		8.30969		-3.73242		-31.762		73.1134		7.43762		-34.6143		-17.7765
944.5	0		-29.0204		10.7584		18.6481		9.53076		13.9604		8.10608		-3.57751		-31.9202		73.1844		7.32349		-34.7556		-17.8857
945.5	0		-28.954		10.8318		18.7782		9.40308		14.0928		8.3562		-3.62219		-31.9399		73.3907		7.505		-34.2555		-17.5313
946.5	0		-29.1204		10.6278		18.7697		9.33215		13.8676		8.13208		-3.8512		-31.9399		73.3945		7.37512		-34.546		-17.4911
947.5	0		-29.0778		10.7684		18.6495		9.60498		13.8951		8.04529		-3.68701		-31.9628		73.4075		7.23804		-34.3927		-17.6273
948.5	0		-28.8975		10.7224		18.7941		9.58728		13.9631		8.43762		-3.50623		-31.9585		73.6632		7.35034		-34.7449		-17.6685
949.5	0		-28.7698		10.678		19.0084		9.62097		13.8019		8.37854		-3.86768		-31.9351		73.5688		7.35071		-34.9659		-17.7664

## Sheet: Fig1A-gdTCR7CD1d-endo-sensogram
gd TCR 7-CD1d-endo
8.5	1.23001		1.93875		1.6171		3.99374		3.62994		5.211		-0.799683		1.58554		1.60266		-0.266174		1.15897
9.5	-0.432129		0.452026		0.760468		-0.346497		-0.0353088		-1.71283		0.0241394		-1.0293		-4.43994		-1.60287		-1.94025
10.5	-4.29968		-2.2218		-3.01532		-1.60001		-0.197784		-2.20929		-1.60593		-3.02734		-3.4454		-0.920441		-1.08554
11.5	-6.53018		-5.89642		-3.08995		-9.62152		-4.47595		-9.04135		3.76593		-9.50821		-10.4228		-0.719696		-9.86954
12.5	-4.01297		-4.07416		-2.06882		-6.5383		-1.68686		-4.92923		1.0343		-8.28906		-7.1001		-0.448578		-8.05234
13.5	5.95341		11.4184		-0.202835		23.7078		8.47366		16.5133		-11.4993		21.614		20.1823		-3.36343		23.5808
14.5	9.28		3.12781		0.238983		40.2644		12.0057		31.2059		1.07922		38.5125		32.3628		2.25531		49.0816
15.5	-18.9485		-14.8507		-11.5325		-43.066		-16.047		-34.5663		1.08234		-41.7211		-37.3427		-0.972824		-44.4434
16.5	-7.81142		-5.89172		-4.26494		-22.4481		-5.72672		-15.0855		1.29251		-19.1734		-16.6372		0.244781		-23.6988
17.5	-2.34421		-2.54797		-1.80554		-8.29962		-1.61343		-4.70267		-0.00552368		-7.23123		-5.46454		-0.204437		-8.6918
18.5	-0.751251		-0.990967		-0.778625		-2.31409		-1.08102		-2.31674		-0.860229		-2.3754		-2.48407		-0.390778		-3.07346
19.5	-0.744232		-0.14917		-0.0430603		-0.989105		-0.795471		-1.17847		-0.521179		-1.10861		-1.12589		-0.0876465		-1.59454
20.5	-0.916107		0.0926514		0.0858459		-0.5383		-0.657166		-1.14523		-0.358673		-0.420319		-1.64151		0.138123		-0.427734
21.5	-0.175873		0.98053		0.42804		0.159729		-0.486084		-0.871429		0.0819702		-0.700775		-0.968445		0.350647		-0.0652466
22.5	0.599121		1.13638		0.754181		0.129272		-0.172821		-0.492126		0.118286		-0.812103		-1.05441		0.330688		0.182404
23.5	0.316315		0.838318		0.691284		0.149567		-0.0533142		-0.172607		-0.0313416		-0.135559		-0.48996		0.197083		0.188629
24.5	0.0147705		0.945374		0.525299		-1.05469		-0.100159		-0.755402		-0.481323		-0.583984		-0.557526		-0.225555		-0.800781
25.5	0.735474		0.684448		0.624908		1.38867		0.811981		1.41647		-0.0391235		1.17892		0.687408		-0.0126343		0.893372
26.5	0.825317		0.622345		0.767487		1.68359		0.785797		0.616089		0.151093		0.902344		0.841705		0.00180054		0.481628
27.5	1.25461		1.28091		1.27374		1.35156		1.09985		0.706329		1.07922		0.866028		1.1796		0.479156		0.196472
28.5	1.36319		1.336		1.21283		1.61404		1.04401		0.885223		1.15384		0.65979		1.09561		0.703369		0.399994
29.5	0.424133		0.352814		0.225677		1.09531		0.368591		0.464508		0.682739		0.611725		0.413971		0.481476		0.542175
30.5	0.921387		1.31726		0.79248		0.685913		0.088501		0.734436		0.810852		0.302338		0.505371		0.939697		0.632416
31.5	1.20776		1.69891		1.23782		0.779297		0.131897		0.490326		0.656189		0.207062		0.868286		0.860809		0.994537
32.5	1.14172		0.906342		1.31631		0.443756		0.310028		0.336426		0.706207		0.0597839		0.67688		0.619415		0.311737
33.5	0.805756		0.593414		0.719818		-0.109009		0.030304		-0.0706482		0.272949		0.15976		0.321381		0.21701		0.0597534
34.5	0.329224		0.88562		0.349915		-0.104706		-0.0411682		0.166107		0.306183		0.518372		0.256165		-0.044281		0.539459
35.5	0.45929		0.79187		0.512787		-0.419556		0.113525		-0.0233765		0.170227		0.480469		0.187805		0.215088		0.692566
36.5	0.305756		0.534821		0.0319214		0.264038		0.00765991		0.052002		0.400696		0.199615		0.242859		-0.067749		0.670288
37.5	0.0838928		-0.185486		-0.200867		0.0515442		0.368988		-0.189789		0.294861		-0.22345		0.33194		-0.264618		0.139465
38.5	-0.104767		-0.164764		0.17804		-1.20157		-0.288422		-0.857361		-0.109436		-0.796875		0.0788269		0.304932		-0.90744
39.5	-0.375488		0.0621643		-0.0173035		0.165222		-0.110718		0.648499		0.0858459		0.536713		-0.180176		0.0478821		-0.234009
40.5	0.0905457		-0.246826		0.00811768		0.720673		0.0224915		0.346558		-0.671967		0.283966		-0.473541		-0.0204773		0.331635
41.5	-0.585236		-1.31009		-1.03564		-0.310181		-0.823608		-1.05933		-1.68369		-1.77893		-0.804413		-0.415405		-0.557434
42.5	-0.156342		-0.813995		-1.0079		-0.212921		-0.0681152		-0.530396		-1.40436		-1.5715		-0.813385		0.16626		-0.480103
43.5	0.88739		-0.280792		-0.375488		1.00894		1.19241		0.976624		-0.297363		-0.0609436		-0.223145		0.558441		0.764435
44.5	0.135834		-1.20697		-1.05127		-1.12424		-0.71814		-0.763611		-0.559448		-1.3703		-0.689545		0.030304		-1.02463
45.5	0.421814		-0.940155		-0.305542		-0.926178		-0.475922		-0.594849		-0.303955		-1.53592		-0.741882		-0.111481		-0.68045
46.5	0.674133		-1.11868		-0.623535		-0.81134		-0.52478		-0.546417		-0.711792		-1.92188		-0.652039		-0.510712		-0.909393
47.5	0.554199		-1.03043		-0.9841		-0.698456		-0.663055		-0.871826		-0.395386		-1.74103		-0.566132		-0.355255		-0.695343
48.5	0.981567		13.8895		-0.398132		-0.979706		-0.549744		-0.571808		-0.665283		-1.66797		-0.322723		-0.225128		-0.613281
49.5	116.647		294.163		6.09991		26.2187		5.14478		15.2489		2.17883		-1.04025		1.85617		0.832275		-0.280487
50.5	624.768		517.754		136.155		114.345		42.2471		34.1415		13.2648		0.81369		4.51282		2.00925		-2.05899
51.5	891.687		614.391		274.905		180.221		83.9662		56.2598		23.6499		10.0472		8.14444		4.10452		3.2742
52.5	935.725		579.487		335.88		192.462		96.2491		55.9993		26.223		6.61447		7.00381		2.40143		-1.23438
53.5	752.228		495.739		308.711		183.495		94.0792		53.3243		25.3586		5.67346		6.22256		1.80963		-2.41678
54.5	695.707		479.146		303.189		189.048		99.4494		56.9086		26.9882		7.47891		6.27295		2.49905		-1.66525
55.5	691.692		478.999		310.364		195.993		106.523		61.1798		29.3617		9.6301		6.56827		2.60651		-0.910553
56.5	687.001		477.673		315.952		201.531		112.544		64.838		32.198		11.6793		7.9202		3.7182		-0.365631
57.5	680.058		475.268		319.496		205.243		116.776		67.6637		34.2148		13.9031		8.40967		4.19867		0.194122
58.5	671.737		472.44		321.353		207.949		119.869		70.2051		35.9593		14.9261		8.7995		3.95178		0.43161
59.5	665.192		470.633		322.901		209.691		122.498		72.2966		37.4261		16.3992		9.51398		4.26196		1.0289
60.5	659.441		469.234		323.453		211.675		124.535		74.1122		39.1437		17.5324		9.9921		5.23068		1.62341
61.5	654.627		467.17		323.276		213.127		126.703		75.4532		39.8648		18.109		9.92099		5.27328		1.37146
62.5	650.853		465.77		323.998		214.764		128.275		77.134		41.446		19.4988		10.8577		5.73892		1.83594
63.5	647.065		464.905		324.344		215.743		129.798		78.2727		42.7694		19.9926		11.2558		5.60452		2.0535
64.5	642.912		463.787		324.04		215.746		130.714		79.547		43.0327		20.5637		10.9687		5.69751		1.83322
65.5	640.713		463.213		324.63		217.065		132.282		80.763		44.3116		21.8961		12.2308		6.19281		2.68866
66.5	636.896		461.431		324.32		217.145		132.762		81.1903		44.7054		22.2336		11.8734		5.7229		2.30701
67.5	634.38		460.404		324.531		217.233		133.894		82.0555		45.8507		22.7242		12.0577		5.99203		2.24023
68.5	632.001		459.89		324.624		218.028		134.952		83.0501		47.1046		23.7637		12.3491		6.26471		2.63907
69.5	629.938		459.245		324.31		218.207		135.126		83.6571		47.7476		24.1641		12.978		6.57251		2.93631
70.5	628.192		458.669		324.586		218.585		135.887		84.318		48.5456		24.8262		13.1944		6.71039		2.66602
71.5	626.229		458.3		324.723		218.717		136.698		84.9157		48.5753		25.3555		13.6405		6.66196		2.38593
72.5	625.019		458.179		324.787		219.371		137.419		85.5157		49.0827		26.0488		14.3815		7.09866		2.47812
73.5	623.356		457.183		324.931		219.15		137.859		85.9118		49.6116		26.4758		14.5913		7.10257		2.56171
74.5	621.565		456.887		324.878		219.529		137.974		86.6755		49.6972		26.8094		15.0515		7.38968		2.86719
75.5	619.028		455.706		324.352		219.363		138.213		86.779		50.1894		26.7793		14.9355		7.17798		2.3457
76.5	618.04		455.345		324.524		219.385		138.77		87.4583		51.0085		26.9719		14.8765		7.33267		2.72693
77.5	616.392		454.238		324.1		219.234		138.54		87.4505		50.7585		26.7594		14.4445		6.68695		2.37341
78.5	615.474		454.103		324.693		219.605		139.22		88.0993		51.63		27.0828		14.9687		7.1225		2.85388
79.5	614.066		453.663		324.917		219.498		139.672		88.5083		51.903		27.6621		15.0495		6.79828		2.66953
80.5	612.824		453.445		324.701		219.114		139.39		88.3981		52.0421		28.1063		14.5269		7.04556		2.73007
81.5	612.207		452.737		324.962		219.537		139.776		88.9579		52.332		27.8477		14.6953		7.48462		3.10782
82.5	610.63		452.265		324.745		220.058		140.241		89.3872		52.573		28.4922		14.6581		7.36664		3.01993
83.5	610.782		452.955		325.458		221.16		141.607		90.6372		53.7691		29.8422		15.8983		8.32718		3.79294
84.5	610.083		452.962		325.599		221.493		141.673		90.7516		54.0168		29.7856		16.1792		8.09558		3.96915
85.5	609.48		452.792		325.773		221.975		141.351		90.9539		54.112		30.0062		16.1581		8.11624		3.7984
86.5	608.783		453.059		325.901		221.95		141.61		91.2192		54.8359		30.0602		16.4335		8.07678		4.12305
87.5	608.126		453.266		325.769		222.116		141.815		91.3927		54.9617		30.4031		16.1577		7.74127		4.26602
88.5	607.086		452.879		325.673		222.372		141.842		91.4282		54.9941		30.5012		15.987		7.96509		4.24689
89.5	606.849		453.42		326.4		222.627		142.203		91.7301		55.3273		31.0684		16.5405		7.85962		4.77225
90.5	606.74		453.502		326.284		222.982		142.703		92.2551		55.4944		30.85		16.8296		8.11389		4.70975
91.5	606.503		453.066		326.626		223.007		142.499		92.2567		55.5074		30.5446		16.5007		8.11353		4.08047
92.5	605.754		452.827		326.623		222.73		142.362		91.8274		55.5382		30.3094		16.6706		7.99554		4.05664
93.5	604.586		452.381		326.355		222.623		142.47		91.8696		55.6687		30.8668		16.669		7.54593		3.87656
94.5	604.002		452.695		326.592		222.496		142.546		91.8321		55.8343		30.5695		16.3386		7.27835		3.75351
95.5	604.098		452.885		326.923		222.941		142.587		92.2423		56.3136		30.8219		16.9893		7.58658		3.68945
96.5	604.215		453.494		327.048		223.912		143.368		92.4489		56.3999		31.0195		17.3597		7.45688		3.79803
97.5	603.313		453.433		326.883		223.428		143.495		92.4387		56.2437		31.0473		16.9925		7.51157		3.80664
98.5	603.576		454.053		327.608		224.342		144.228		93.2442		56.3046		32.1078		17.5956		8.42526		4.55392
99.5	603.25		454.278		327.969		224.509		143.665		93.1137		56.7261		32.109		17.4956		8.0065		4.38788
100.5	602.699		454.646		328.812		224.791		144.265		93.7747		57.0105		32.582		17.6151		8.17679		4.6539
101.5	602.848		454.804		329.005		224.921		145		93.7419		57.4968		32.6324		17.998		8.29987		5.01721
102.5	603.021		455.549		329.498		225.208		145.505		94.0723		57.8293		32.9551		18.2933		8.70807		5.30392
103.5	602.895		455.351		329.395		225.71		145.819		94.6161		58.0718		33.4172		17.9495		8.41428		5.29218
[truncated: 244 more rows]

## Sheet: Fig1A-gdTCR7CD1d-aGal-sensogram
gd TCR-CD1d-aGalCer
[truncated: 337 more rows]

## Sheet: Supp1-gdTCR7CD1b-endo-sensogram
gd TCR 7-CD1b-endo
[truncated: 344 more rows]

## Sheet: Fig1A-gdTCR8CD1d-endo-sensogram
gd TCR-8-CD1d-endo
[truncated: 342 more rows]

## Sheet: Fig1A-gdTCR8aGalCer-sensogram
gd TCR-8-CD1d-aGalCer
[truncated: 339 more rows]

[truncated: 19 more sheets: Supp1-gdTCR8CD1b-endo-sensogram, Fig1A-NKT.15-CD1dendo-sensogram, Fig1A-NKT.15-CD1daGal-sensogram, Supp1-NKT.15-CD1bendo-sensogram, Fig1A-gdTCR6-CD1dendo-sensogram, Fig1A-gdTCR6CD1daGal-sensogram, Supp1-gdTCR6-CD1bendo-sensogram, Fig1A-gdTCR3CD1d-endo-sensogram, Fig1A-gdTCR3CD1d-aGal-sensogram, Supp1-gdTCR3CD1b-endo-sensogram, Figure 1 Affinity Curves, Fig 2A CD69 CD3 Endo, Fig 2B CD1d aGal Pulsing, Fig2C Nur77, Fig 3-4 Clustering Analysis, Figure 3-4 CD1d endo clustering, Figure 3-4 CD1dagal clustering, Fig4A CD1d endo CD69, Fig4B CD1d aGal CD69]
